# Supplementary material for: Knowledge, attitude, and practice toward sleep hygiene and cardiovascular health: a cross-sectional survey among healthcare workers
Source: Front Public Health. 2024 Oct 17;12:1415849. doi: 10.3389/fpubh.2024.1415849 (PMC11524854; doi:10.3389/fpubh.2024.1415849)
Supplement: Supplementary file 5 [file Data_Sheet_1.xlsx]

## Sheet: 赋值后数据
序号	age	gender	job	title	residence	hospital type	education	cardiovascular disease	night shifts per week	experienced symptoms	non-night shift sleep	non-night shift sleep disturbed by external factors	disturbed by personal reasons	chronic insomnia	K	A	P	K1	K2	K3	K4	K5	K6	K7	K8	K9	K10	A1	A2	A3	A4	A5	A6	A7	A8	A9	A10	A11	P1	P2	P3	P4	P5	P6	P7	V	V1	V2	V3
1	34	1	1	4	2	1	4	2	2	1	3	4	4	2	50	26	23	5	5	5	5	5	5	5	5	5	5	2	5	4	4	2	2	2	3	2	4	3	4	5	4	5	3	3	3	1.36842	6	2	2
2	32	2	2	3	2	1	2	2	2	1	4	1	4	1	49	21	20	4	5	5	5	5	5	5	5	5	5	3	5	3	1	1	3	1	3	1	1	1	3	4	2	4	3	3	3	1	3	2	1
3	33	2	2	3	2	1	2	2	1	1	2	4	5	2	39	30	16	3	4	4	4	4	4	4	4	4	4	4	4	4	4	2	3	3	3	3	4	3	3	2	4	3	3	2	3	0.842105	3	0	0
4	47	1	1	4	2	1	2	2	2	1	5	1	5	1	48	17	16	4	5	5	5	4	5	5	5	5	5	2	5	4	1	1	1	1	1	1	2	1	2	2	5	3	4	2	3	1.15789	6	0	4
5	34	2	2	3	2	1	2	2	1	1	4	3	3	1	47	18	17	3	5	5	5	4	5	5	5	5	5	3	5	3	2	1	1	1	1	1	1	1	3	3	2	3	3	2	3	2.73684	5	5	5
6	34	2	2	3	2	1	2	2	2	1	3	2	4	1	49	20	19	4	5	5	5	5	5	5	5	5	5	4	4	4	2	2	1	1	1	1	3	1	5	5	5	2	1	2	4	1.36842	6	2	2
7	42	2	2	4	2	1	2	2	1	2	4	4	5	2	39	27	19	3	4	4	4	4	4	4	4	4	4	3	4	3	2	2	4	2	4	3	2	4	4	2	5	4	3	3	3	1.63158	5	0	0
8	31	2	2	3	2	1	2	2	1	1	4	4	4	1	42	25	19	2	4	4	5	3	5	4	5	5	5	2	5	5	1	2	3	2	2	3	3	3	3	4	3	4	3	2	3	4.42105	0	0	1
9	37	2	1	4	2	1	3	2	2	1	3	2	2	1	42	24	22	3	4	4	4	3	4	5	5	5	5	3	4	4	2	3	2	2	2	2	2	3	4	4	2	4	4	3	3	1	2	1	1
10	40	1	1	4	2	1	4	2	2	1	2	3	4	2	40	27	22	4	4	4	4	4	4	4	4	4	4	4	4	4	4	3	2	2	2	2	2	2	4	3	2	4	4	3	4	1	1	1	1
11	28	1	1	2	2	1	2	2	2	1	4	4	4	2	50	21	30	5	5	5	5	5	5	5	5	5	5	5	5	5	1	1	1	1	1	1	1	1	5	5	1	5	5	5	5	0.947368	3	3	3
12	31	2	2	3	2	1	2	2	1	1	4	3	4	2	50	17	15	5	5	5	5	5	5	5	5	5	5	2	5	3	1	1	1	1	1	2	5	5	3	2	4	4	1	3	2	2.26316	4	4	4
13	57	1	3	4	2	1	2	2	1	1	3	2	4	2	40	25	22	4	4	4	4	4	4	4	4	4	4	3	5	5	2	2	2	2	2	2	2	2	4	4	2	4	4	3	3	0.421053	6	0	1
14	51	2	2	4	2	1	2	2	1	1	4	5	4	1	50	26	18	5	5	5	5	5	5	5	5	5	5	2	5	3	1	4	2	2	3	4	4	4	4	4	4	4	2	2	2	2.21053	6	4	1
15	37	1	1	3	2	1	3	2	2	2	1	4	4	2	50	21	30	5	5	5	5	5	5	5	5	5	5	5	5	5	1	1	1	1	1	1	1	1	5	5	1	5	5	5	5	0	0	0	0
16	33	1	1	3	2	1	3	2	2	2	4	3	4	2	38	19	15	3	4	4	3	2	4	4	4	5	5	1	4	4	3	3	1	1	1	1	3	5	4	3	4	2	2	2	2	1.05263	5	3	1
17	33	2	1	3	2	1	3	2	2	1	5	4	4	1	39	20	14	3	4	4	4	4	4	4	4	4	4	2	4	2	2	2	2	2	2	2	2	4	2	2	2	3	3	2	2	3	3	1	1
18	47	2	2	5	2	1	2	1	1	2	2	4	4	2	49	37	27	4	5	5	5	5	5	5	5	5	5	4	5	4	4	3	5	4	4	4	1	5	5	5	3	5	5	2	5	1.31579	7	3	1
19	53	1	1	5	2	1	2	1	2	1	3	4	4	1	40	22	15	4	4	4	4	4	4	4	4	4	4	2	4	4	2	2	2	2	2	2	2	4	2	2	4	3	3	2	3	2.42105	5	5	5
20	34	2	1	3	2	1	3	2	2	1	2	4	4	2	42	24	16	5	4	4	4	4	4	4	4	4	5	3	5	4	2	1	2	2	3	2	2	4	1	1	5	4	4	3	3	2.52632	7	0	1
22	30	1	1	3	2	1	3	2	2	1	3	2	3	1	23	31	13	3	2	2	3	2	2	2	3	2	2	3	3	3	3	3	4	4	4	4	4	4	3	2	4	2	2	2	2	3.57895	4	2	4
23	24	2	1	1	2	1	3	2	1	1	2	4	5	2	48	34	9	3	5	5	5	5	5	5	5	5	5	3	5	5	5	2	3	3	4	4	4	5	1	1	5	1	1	3	2	1.78947	7	1	1
24	30	1	1	3	2	1	4	2	2	2	2	4	5	2	37	22	15	3	4	4	3	3	4	4	4	4	4	4	4	4	4	2	1	1	1	1	2	3	2	2	5	2	4	2	3	0.526316	2	1	1
25	26	1	1	2	2	1	3	2	2	1	1	5	5	2	48	23	13	3	5	5	5	5	5	5	5	5	5	2	5	5	5	2	1	1	1	1	4	4	5	1	5	1	1	2	3	1.63158	7	3	3
26	40	2	1	4	2	1	3	2	1	1	4	4	5	2	46	35	16	3	5	5	5	3	5	5	5	5	5	3	5	3	5	5	5	3	3	3	2	3	3	4	5	3	2	2	2	0.894737	2	0	2
27	31	2	2	2	2	1	2	1	2	1	3	3	4	1	48	21	24	4	5	5	5	4	5	5	5	5	5	5	5	5	1	1	1	1	1	1	4	4	5	5	3	4	5	2	3	1.94737	5	5	0
28	27	2	1	2	2	1	3	2	1	1	4	5	5	2	46	22	20	3	5	5	5	3	5	5	5	5	5	1	5	5	5	2	1	1	1	1	3	5	2	5	1	2	5	3	3	2.10526	6	1	6
29	58	2	1	5	2	1	2	1	1	1	1	4	4	1	41	28	19	2	5	5	5	4	4	4	4	4	4	3	4	3	3	2	4	2	3	4	2	4	3	3	4	4	3	3	3	1.68421	7	7	0
30	32	2	1	3	2	1	3	2	2	1	2	4	4	2	47	30	23	4	5	5	5	3	5	5	5	5	5	4	5	5	4	2	3	2	3	2	2	4	5	4	4	4	5	2	3	1.94737	6	1	5
31	38	2	1	4	2	1	3	2	2	1	5	4	4	2	50	25	19	5	5	5	5	5	5	5	5	5	5	2	5	5	4	3	2	2	1	1	3	5	1	2	5	4	4	4	4	1.84211	5	5	3
32	40	1	1	4	2	1	4	1	1	1	2	3	3	2	38	26	23	3	4	4	4	3	4	4	4	4	4	3	4	4	3	3	3	2	2	2	3	3	4	4	3	3	4	4	4	1.52632	3	2	2
33	60	2	2	4	2	1	2	2	1	2	1	4	4	2	40	28	20	5	4	4	5	3	3	4	4	5	3	4	5	4	4	2	3	2	2	2	4	2	3	3	5	4	4	2	4	0.157895	2	0	0
34	27	2	3	2	2	1	3	2	1	1	2	4	4	2	37	27	22	3	3	3	4	4	4	4	4	4	4	3	5	3	3	4	2	2	3	2	3	4	3	3	5	5	5	3	3	2.73684	5	7	5
35	27	1	4	2	2	1	3	2	1	1	2	5	5	2	37	29	19	2	4	4	4	3	4	4	4	4	4	3	5	3	3	2	5	2	3	3	4	4	4	4	4	3	2	3	3	1.31579	6	3	2
36	55	2	1	5	2	1	2	2	1	2	1	4	5	2	47	31	27	4	5	5	5	3	5	5	5	5	5	5	5	5	1	1	3	4	4	3	1	2	5	5	2	5	5	2	5	1.57895	7	1	0
37	33	2	2	3	2	1	2	2	1	2	3	4	5	2	44	28	20	4	5	4	5	2	5	5	5	5	4	4	5	4	4	2	1	1	4	3	2	4	3	3	5	4	4	3	3	0.684211	4	1	0
38	54	2	1	5	2	1	3	2	2	2	1	3	4	2	49	27	27	4	5	5	5	5	5	5	5	5	5	5	5	5	5	2	1	1	2	1	3	5	5	4	5	5	5	4	4	1.10526	7	0	0
39	36	2	2	3	2	1	1	2	1	2	3	3	4	2	38	23	17	3	4	4	4	3	4	4	4	4	4	3	4	3	3	2	2	2	2	2	3	3	4	3	5	3	2	2	3	1.63158	5	1	1
40	26	2	4	2	2	1	3	2	1	2	1	5	5	2	47	31	23	2	5	5	5	5	5	5	5	5	5	5	5	4	5	2	1	1	4	4	2	5	4	4	2	4	4	3	4	2.52632	7	6	3
42	37	2	1	4	2	1	3	2	1	1	3	4	5	2	39	26	20	3	4	4	4	4	4	4	4	4	4	2	4	4	4	2	4	2	2	2	4	2	4	4	4	4	4	2	2	0.894737	5	1	1
43	50	1	1	5	2	1	2	2	2	2	4	3	2	2	50	21	30	5	5	5	5	5	5	5	5	5	5	5	5	5	1	1	1	1	1	1	1	1	5	5	1	5	5	5	5	0	0	0	0
44	49	1	1	4	2	1	4	2	1	2	4	4	4	2	47	28	18	2	5	5	5	5	5	5	5	5	5	4	5	4	4	3	2	2	2	2	2	4	3	3	4	4	2	3	3	2.15789	7	7	3
45	42	1	1	4	2	1	2	2	2	1	1	5	5	2	45	18	17	2	5	5	5	3	5	5	5	5	5	2	5	5	1	1	1	1	1	1	1	1	2	3	5	3	4	2	3	3.94737	4	4	4
46	29	2	1	2	2	1	3	2	3	1	4	4	5	1	30	27	18	3	3	3	3	3	3	3	3	3	3	3	3	3	3	3	3	3	3	3	3	3	3	3	3	3	3	3	3	4	4	4	4
47	39	1	1	2	2	1	3	2	1	2	3	4	4	2	49	27	30	4	5	5	5	5	5	5	5	5	5	5	5	5	4	2	1	1	2	2	2	2	5	5	1	5	5	5	5	0.315789	2	2	1
48	27	2	2	2	2	1	2	2	2	1	3	3	4	2	44	27	20	2	5	5	5	4	4	4	5	5	5	3	5	4	2	2	2	3	3	3	4	3	4	3	5	4	3	3	3	2.57895	5	4	4
49	36	2	2	3	2	1	2	2	1	2	1	4	5	2	38	25	19	2	4	4	4	4	4	4	4	4	4	4	4	3	3	2	3	2	2	2	2	4	4	4	2	3	3	2	3	0.684211	4	1	1
50	52	1	1	5	1	3	2	2	1	2	2	4	4	2	40	35	19	4	5	4	4	3	4	4	4	3	5	3	4	4	3	3	4	5	5	4	5	4	4	3	5	3	3	3	3	1.84211	6	2	1
51	44	2	1	4	2	1	2	2	1	2	3	4	5	1	46	27	27	5	5	5	5	1	5	5	5	5	5	1	5	5	1	1	5	1	3	5	1	5	5	4	2	5	5	4	4	1.84211	6	0	0
52	33	1	1	3	2	1	3	2	2	1	4	3	5	2	38	21	19	3	4	4	4	4	4	4	4	4	3	2	4	3	3	2	2	1	2	2	2	3	2	3	5	4	3	4	3	2.57895	5	3	2
53	45	2	1	5	2	1	4	2	1	1	2	4	4	2	39	22	20	4	4	4	4	3	4	4	4	4	4	3	4	4	2	2	2	1	2	2	3	4	4	4	4	3	3	2	4	1.10526	4	0	0
54	43	1	1	4	2	1	4	2	1	2	2	3	5	2	46	31	15	1	5	5	5	5	5	5	5	5	5	3	5	5	4	2	5	3	3	1	5	4	2	3	5	3	2	2	3	1.42105	7	1	1
55	39	1	1	4	2	1	4	2	2	1	4	4	4	2	49	23	18	5	5	5	5	4	5	5	5	5	5	3	5	4	4	1	2	1	2	1	2	3	3	3	4	2	4	3	3	1.84211	7	2	3
56	42	2	1	4	2	1	4	2	2	2	4	5	5	2	45	32	30	5	5	3	4	3	5	5	5	5	5	3	5	5	5	4	4	3	2	1	3	5	5	5	3	5	5	5	5	0.894737	3	2	0
57	41	1	1	5	2	1	4	2	2	2	4	3	5	2	48	24	21	5	5	5	5	3	5	5	5	5	5	3	5	5	1	2	2	2	2	2	2	4	4	4	4	2	3	4	4	2.05263	7	4	3
58	37	2	1	4	2	1	4	2	1	1	5	3	3	1	40	23	24	4	4	4	4	4	4	4	4	4	4	4	4	4	2	2	2	2	1	2	2	2	4	4	2	4	4	4	4	2.47368	2	2	2
59	40	2	1	4	2	1	4	2	2	1	5	2	5	2	40	22	11	4	4	4	4	4	4	4	4	4	4	1	4	3	4	2	2	3	1	2	4	4	3	4	5	1	1	1	1	1	4	4	4
60	56	1	1	5	2	1	4	2	1	1	3	3	4	1	44	19	17	5	5	5	5	3	5	3	3	5	5	2	5	5	1	2	1	1	1	1	1	3	2	2	4	4	5	2	2	1.73684	5	2	2
61	35	1	1	3	1	1	2	2	2	1	4	4	5	2	38	22	22	3	4	4	4	3	4	4	4	4	4	2	4	3	3	2	2	2	2	2	2	2	4	4	3	4	3	3	4	2.68421	4	5	6
62	30	1	1	3	2	1	3	2	2	1	3	2	2	1	35	23	14	2	2	3	2	4	4	4	5	4	5	3	4	4	2	2	2	2	2	2	2	2	3	3	3	2	2	2	2	2.57895	3	5	5
63	29	2	1	2	2	1	3	2	3	1	3	3	4	2	48	20	20	3	5	5	5	5	5	5	5	5	5	3	5	5	2	1	1	1	1	1	3	4	5	5	5	3	3	2	2	1.73684	6	6	4
64	26	1	1	1	1	2	1	2	1	1	4	2	5	2	46	25	19	4	5	5	5	3	5	5	5	5	4	3	5	5	1	3	2	2	2	2	2	2	3	3	3	3	3	3	4	1.94737	7	3	3
65	20	1	5	1	2	1	1	2	1	2	1	5	5	2	50	21	30	5	5	5	5	5	5	5	5	5	5	5	5	5	1	1	1	1	1	1	1	1	5	5	4	5	5	5	5	1.78947	7	4	2
66	40	1	1	4	2	1	4	2	2	2	2	4	4	2	40	28	23	4	4	4	4	4	4	4	4	4	4	4	4	4	3	4	2	2	3	2	2	4	4	4	2	4	4	3	4	1.21053	6	1	1
67	41	2	2	4	2	1	2	2	1	1	3	3	4	2	50	25	25	5	5	5	5	5	5	5	5	5	5	5	5	5	1	1	1	1	5	1	1	1	5	5	5	4	4	2	5	1.26316	4	3	1
68	48	1	1	5	1	2	3	2	1	2	2	3	5	2	49	21	30	4	5	5	5	5	5	5	5	5	5	5	5	5	1	1	1	1	1	1	1	1	5	5	5	5	5	5	5	0.578947	7	0	0
69	48	1	1	4	2	2	2	2	2	1	4	5	5	2	47	28	20	2	5	5	5	5	5	5	5	5	5	2	5	4	5	2	2	4	3	1	3	5	3	3	5	4	4	3	3	1.31579	5	3	0
70	22	2	1	1	1	1	1	2	1	2	2	4	4	2	40	24	24	4	4	4	4	3	4	4	4	4	5	4	4	4	2	2	2	2	2	2	2	2	4	4	2	4	4	4	4	2.42105	5	3	5
71	35	1	1	3	2	1	3	1	2	2	5	2	4	2	48	22	18	4	4	5	5	5	5	5	5	5	5	2	5	3	2	2	2	2	2	2	2	2	3	3	3	3	3	3	3	1.05263	5	6	6
72	29	1	1	2	2	1	3	2	1	1	1	3	3	2	45	22	22	4	5	5	5	4	4	4	4	5	5	4	4	3	3	1	3	1	2	1	2	5	4	3	4	5	4	3	3	1.68421	7	3	3
73	26	1	1	2	2	1	2	2	1	2	5	4	5	1	39	22	18	3	4	4	4	3	4	4	4	4	5	2	4	3	2	2	3	2	2	2	3	2	3	3	3	2	3	4	3	1.89474	7	4	3
74	28	2	1	2	2	1	3	2	2	1	3	4	4	1	38	23	20	3	4	4	4	3	4	4	4	4	4	2	4	3	2	4	2	2	2	2	2	3	4	3	2	4	3	3	3	2.10526	3	5	4
76	37	2	2	4	2	1	2	2	1	1	3	2	5	1	46	28	17	3	5	5	5	3	5	5	5	5	5	3	5	3	2	3	4	2	3	3	2	2	3	3	3	3	3	2	3	2.73684	3	5	3
77	36	2	2	4	2	1	2	2	1	2	3	4	5	2	48	26	19	3	5	5	5	5	5	5	5	5	5	3	5	3	3	3	3	2	2	2	5	3	3	3	4	3	3	3	4	0.736842	5	2	0
78	48	1	1	4	1	2	2	2	2	1	1	3	5	2	45	26	27	3	5	5	5	2	5	5	5	5	5	2	5	5	4	4	1	3	1	1	1	4	5	5	4	2	5	5	5	1.21053	5	3	3
79	22	1	1	1	2	1	2	2	2	1	4	3	4	2	50	21	30	5	5	5	5	5	5	5	5	5	5	5	5	5	1	1	1	1	1	1	1	1	5	5	1	5	5	5	5	2.47368	3	3	4
81	38	1	1	3	2	2	2	2	2	1	5	2	2	2	50	18	27	5	5	5	5	5	5	5	5	5	5	2	5	5	1	1	1	1	1	1	1	1	2	5	1	5	5	5	5	3.05263	6	4	3
82	33	2	1	3	2	1	4	2	1	2	3	4	5	2	36	30	19	1	4	4	4	3	4	4	4	4	4	4	4	2	5	5	5	2	2	1	3	5	1	1	5	5	5	2	5	1	7	0	0
83	52	1	1	5	2	1	2	1	1	2	5	1	4	1	45	19	24	4	4	5	5	3	5	5	5	5	4	2	5	5	1	1	2	1	1	1	1	1	4	4	1	5	5	3	3	1.42105	7	0	0
84	32	2	4	3	2	1	2	2	1	2	4	2	4	1	45	20	22	2	5	5	5	3	5	5	5	5	5	1	5	3	2	1	1	2	3	2	2	3	4	5	5	5	4	2	2	2.21053	5	2	3
85	40	2	1	4	2	1	3	2	1	2	4	4	5	2	50	23	18	5	5	5	5	5	5	5	5	5	5	2	5	2	1	3	3	3	2	2	5	4	3	3	5	5	3	2	2	0.789474	2	0	0
86	36	2	2	3	2	1	2	2	1	1	4	2	5	2	50	28	21	5	5	5	5	5	5	5	5	5	5	3	5	5	1	1	4	3	3	3	4	4	2	5	5	4	4	2	4	2.10526	7	3	3
87	33	2	1	3	2	1	3	2	2	1	3	3	4	2	36	22	25	2	4	4	4	2	4	4	4	4	4	2	4	2	4	2	2	2	2	2	2	4	5	4	5	4	4	4	4	1.47368	5	4	4
88	41	1	1	4	2	1	3	2	1	1	4	4	5	2	39	26	18	3	4	4	4	4	4	4	4	4	4	2	4	4	3	2	4	2	3	2	2	4	4	2	4	4	4	2	2	1.26316	6	3	3
89	23	2	1	1	1	2	2	2	1	1	2	4	5	2	48	28	19	4	5	5	5	4	5	5	5	5	5	4	5	4	4	2	2	2	3	2	4	3	4	1	4	3	4	4	3	1.42105	6	3	3
90	35	1	1	2	2	3	2	2	1	2	1	5	5	2	35	36	20	2	2	4	5	2	4	4	4	4	4	4	4	4	4	4	4	4	4	4	4	3	5	5	5	2	2	2	4	1.57895	7	3	0
91	52	1	1	5	2	3	2	2	1	1	4	2	4	1	44	21	17	5	5	5	5	2	4	4	4	5	5	2	5	3	2	1	2	2	2	2	2	4	1	2	3	3	4	3	4	3.31579	4	4	3
92	56	1	1	5	1	1	2	2	2	1	4	2	3	2	40	24	21	3	4	4	4	3	4	4	4	5	5	2	5	5	4	2	3	1	1	1	2	2	4	4	2	2	4	3	4	1	2	0	0
93	40	1	1	4	2	1	2	1	2	2	1	5	5	2	46	31	19	2	5	5	5	5	5	5	5	5	4	4	5	4	4	2	4	2	4	2	5	3	4	1	5	5	3	2	4	0.842105	3	0	0
94	55	2	1	5	2	1	2	2	1	1	1	4	5	2	50	44	28	5	5	5	5	5	5	5	5	5	5	5	5	5	5	5	5	4	5	5	3	4	5	5	5	5	5	3	5	1.94737	7	0	1
96	33	2	2	3	2	1	2	2	1	1	2	4	5	2	30	27	14	3	3	3	3	3	3	3	3	3	3	3	3	3	3	3	3	3	3	3	3	3	2	2	4	2	3	2	3	1.26316	5	3	2
97	34	2	1	3	2	1	2	1	2	1	3	4	4	2	50	22	20	5	5	5	5	5	5	5	5	5	5	2	5	5	3	3	1	1	1	1	5	2	4	3	5	5	3	2	3	1.05263	2	2	1
98	22	2	1	1	2	2	1	2	1	2	2	3	5	2	40	25	18	4	4	4	4	4	4	4	4	4	4	3	4	4	2	3	3	2	2	2	3	3	3	3	5	3	3	3	3	1.36842	7	0	7
99	34	1	1	4	2	1	4	2	1	1	4	4	4	2	44	26	22	5	5	5	5	4	4	4	4	4	4	2	5	4	5	2	3	1	2	2	2	3	4	4	4	5	3	3	3	2.36842	5	3	3
100	42	2	4	4	2	1	2	2	1	1	4	4	5	2	46	33	20	4	5	5	4	4	5	5	5	5	4	3	5	4	5	1	5	3	4	3	3	3	3	4	5	3	3	3	4	1.31579	6	3	3
101	25	1	1	1	1	2	2	2	1	2	4	4	5	2	37	27	19	2	4	4	2	3	4	4	4	5	5	2	5	3	3	1	4	4	3	2	4	4	4	4	5	2	4	3	2	2	7	7	1
102	25	1	1	1	1	1	2	2	1	1	3	4	4	2	50	21	30	5	5	5	5	5	5	5	5	5	5	5	5	5	1	1	1	1	1	1	1	1	5	5	1	5	5	5	5	2.57895	4	4	4
103	34	2	1	3	2	1	3	2	2	2	2	4	5	2	40	24	24	4	4	4	4	4	4	4	4	4	4	4	4	4	2	2	2	2	2	2	2	2	4	4	2	4	4	4	4	1.10526	7	4	1
104	38	2	2	4	2	1	2	2	1	1	4	2	2	1	40	18	15	4	4	4	4	4	4	4	4	4	4	1	5	4	1	2	2	1	1	1	2	4	2	2	5	4	2	2	3	2.68421	6	3	2
105	37	1	1	3	1	1	3	2	2	1	3	4	4	2	36	23	17	2	4	4	4	2	4	4	4	4	4	1	5	4	3	2	2	2	2	2	4	4	2	4	5	2	3	3	3	1.26316	3	3	0
106	41	1	1	4	2	2	2	2	2	1	2	4	4	2	48	23	23	3	5	5	5	5	5	5	5	5	5	3	5	5	4	2	1	1	1	1	1	1	4	3	2	4	4	4	4	3	3	3	3
107	46	2	1	3	1	2	1	2	1	1	3	3	4	1	41	26	16	3	4	4	5	3	4	4	4	5	5	3	5	5	2	3	3	1	2	2	2	5	3	3	5	3	3	2	2	1.47368	4	4	4
108	48	1	1	4	1	2	2	1	1	1	5	2	2	1	50	19	21	5	5	5	5	5	5	5	5	5	5	2	5	4	1	2	1	1	1	2	4	4	4	4	5	3	4	3	3	3.68421	6	7	5
109	26	2	4	2	2	1	3	2	1	2	1	5	5	2	37	21	30	2	4	4	4	3	4	4	4	4	4	5	5	5	1	1	1	1	1	1	2	1	5	5	1	5	5	5	5	2.15789	7	1	1
110	49	2	2	3	2	2	1	2	1	1	2	5	4	2	41	33	14	3	5	5	5	3	4	4	4	4	4	4	4	4	4	3	4	2	4	4	3	4	2	1	3	3	3	2	3	1.26316	7	0	1
111	31	1	1	3	1	1	3	1	2	1	4	4	4	2	49	22	28	4	5	5	5	5	5	5	5	5	5	2	5	5	2	2	1	2	2	1	1	1	5	5	5	5	5	5	3	0.421053	6	1	1
112	30	1	1	3	2	1	3	2	2	2	2	4	5	2	48	32	20	3	5	5	5	5	5	5	5	5	5	3	5	5	3	3	3	3	4	3	3	3	4	4	3	3	3	3	3	1.52632	6	4	4
113	37	2	1	2	1	2	2	1	3	1	4	4	4	1	49	23	21	5	5	5	5	4	5	5	5	5	5	1	5	5	2	3	1	1	2	3	3	3	5	3	5	3	4	2	4	0.894737	1	1	1
114	54	1	1	4	2	2	1	1	1	1	4	1	2	1	49	18	23	4	5	5	5	5	5	5	5	5	5	2	5	5	1	1	1	1	1	1	1	3	2	3	2	5	5	4	4	4.15789	6	5	3
115	33	2	1	2	2	2	2	2	2	2	1	4	4	2	40	25	24	4	4	4	4	4	4	4	4	4	4	3	4	3	3	2	4	2	2	2	2	2	4	4	2	4	4	4	4	1.31579	7	0	0
116	34	1	1	3	2	1	4	2	2	1	3	3	4	2	50	21	30	5	5	5	5	5	5	5	5	5	5	5	5	5	1	1	1	1	1	1	1	1	5	5	1	5	5	5	5	0.842105	5	0	0
117	24	2	2	2	1	1	1	2	3	2	2	4	5	2	39	23	19	4	4	4	3	4	4	4	4	4	4	3	4	4	2	2	2	2	2	2	3	3	4	4	3	3	3	3	2	1.94737	5	4	4
118	26	2	3	1	1	2	2	2	3	2	3	4	3	2	47	23	22	4	5	5	4	4	5	5	5	5	5	2	5	4	2	3	1	2	2	2	2	3	3	4	4	4	4	3	4	2	4	3	3
119	43	2	2	4	2	1	2	2	1	2	3	4	5	2	36	27	18	3	4	4	4	3	4	4	4	4	2	4	4	4	2	4	2	2	3	2	4	4	3	3	3	3	3	3	3	1.10526	6	2	2
120	52	1	1	5	2	2	2	2	2	2	3	3	4	2	40	29	24	4	4	4	4	4	4	4	4	4	4	4	4	4	4	2	3	3	3	2	2	3	4	4	5	4	4	4	4	1.94737	6	5	0
121	24	2	1	1	1	1	2	2	1	1	5	2	4	1	38	27	10	1	4	4	4	4	4	4	4	4	5	2	5	5	2	2	5	2	2	2	3	1	1	1	3	1	3	2	2	0.947368	4	2	0
122	33	2	1	3	2	1	4	2	2	2	2	4	5	2	40	24	21	4	4	4	4	4	4	4	4	4	4	4	4	4	2	2	2	2	2	2	2	2	2	4	5	5	4	2	4	1.15789	2	1	1
123	38	2	1	2	2	2	2	1	2	1	1	1	1	1	41	20	30	5	4	4	4	4	4	4	4	4	4	4	5	5	1	1	1	1	1	1	1	1	5	5	1	5	5	5	5	1.89474	1	2	1
124	30	2	3	1	2	2	1	2	2	2	3	4	4	2	46	30	17	2	5	5	5	4	5	5	5	5	5	2	5	2	4	2	4	3	4	4	4	4	3	5	5	2	2	2	3	0.842105	1	0	1
125	51	2	1	5	2	3	2	2	2	2	5	3	4	1	41	23	24	5	4	4	4	4	4	4	4	4	4	3	4	4	2	2	1	2	3	2	3	1	4	5	4	3	5	3	4	1.57895	6	0	0
126	34	1	1	3	2	1	3	2	2	1	4	4	4	2	48	22	16	4	5	5	5	4	5	5	5	5	5	5	5	5	2	1	1	1	1	1	1	1	5	3	5	2	3	2	1	1.84211	3	6	3
127	38	2	1	4	2	1	3	2	2	2	4	4	5	2	48	22	21	3	5	5	5	5	5	5	5	5	5	2	5	5	1	3	1	3	1	1	3	2	5	5	5	3	3	2	3	2.47368	7	0	0
128	34	1	1	3	2	1	3	2	2	1	3	3	4	1	46	24	13	3	5	5	5	3	5	5	5	5	5	2	5	3	3	2	3	2	3	1	3	3	2	1	3	3	2	2	3	2.21053	5	3	4
129	27	2	2	3	2	1	1	2	2	1	3	3	3	2	30	27	18	3	3	3	3	3	3	3	3	3	3	3	3	3	3	3	3	3	3	3	3	3	3	3	3	3	3	3	3	1.84211	4	4	4
130	25	2	2	2	2	2	1	2	3	1	2	2	4	2	35	28	18	5	4	2	3	3	3	4	3	4	4	4	4	4	3	2	3	2	3	3	2	3	3	3	2	3	3	3	3	2.89474	3	3	5
131	37	2	1	4	2	3	2	2	2	1	4	2	2	1	40	22	24	4	4	4	4	4	4	4	4	4	4	3	5	5	2	3	1	1	1	1	3	3	4	4	2	4	4	4	4	2.42105	7	7	7
132	29	2	1	2	2	1	3	2	2	2	2	4	5	2	45	33	25	4	5	5	4	3	4	5	5	5	5	4	4	4	5	2	4	4	4	2	3	3	4	4	5	4	5	5	3	2.47368	7	3	5
133	33	2	1	1	2	2	2	2	2	1	5	5	5	2	15	35	30	5	1	1	2	1	1	1	1	1	1	5	5	5	1	5	2	2	5	5	5	5	5	5	1	5	5	5	5	0	0	0	0
134	28	2	2	2	2	2	2	2	3	2	4	1	5	1	49	20	20	4	5	5	5	5	5	5	5	5	5	4	5	5	1	1	1	1	1	1	1	1	3	2	4	4	5	3	3	4.63158	6	7	7
135	31	2	2	3	1	2	2	2	3	2	2	2	2	2	36	24	24	3	3	3	3	4	4	4	4	4	4	4	4	4	2	2	2	2	2	2	2	2	4	4	2	4	4	4	4	1	1	1	1
136	44	2	2	4	2	2	2	1	1	1	2	4	3	2	39	28	18	4	4	4	4	3	4	4	4	4	4	3	4	3	3	3	3	2	3	4	2	2	3	3	3	3	3	3	3	2.15789	3	7	2
137	45	2	2	2	1	2	1	2	1	1	3	4	4	1	40	24	24	4	4	4	4	4	4	4	4	4	4	4	4	4	2	2	2	2	2	2	2	2	4	4	2	4	4	4	4	2	2	2	2
138	36	2	2	3	2	1	2	2	1	1	2	4	4	2	49	32	25	5	5	5	5	4	5	5	5	5	5	4	5	5	4	3	3	3	2	3	1	4	4	3	3	5	5	4	4	1.52632	7	5	5
139	23	2	2	3	2	1	2	2	2	1	4	3	3	1	50	19	18	5	5	5	5	5	5	5	5	5	5	1	5	5	1	3	1	1	1	1	4	5	5	5	3	1	5	1	1	2.47368	7	5	4
140	28	1	1	1	2	2	2	2	2	1	3	2	4	1	39	22	19	2	4	4	4	3	4	5	4	5	4	2	4	4	2	2	2	2	2	2	3	2	3	4	5	3	4	2	3	2.89474	4	5	5
141	30	2	2	1	2	2	1	2	3	2	2	4	5	2	42	32	17	3	5	4	4	3	5	5	5	4	4	3	5	4	3	3	3	4	4	3	4	3	3	3	5	2	3	3	3	1	7	7	2
142	42	1	1	4	2	1	4	2	1	1	5	3	4	1	45	19	19	3	5	5	5	2	5	5	5	5	5	2	5	5	1	2	1	1	1	1	1	5	3	2	1	4	3	4	3	3.68421	4	7	2
143	34	2	1	3	2	1	3	2	1	2	2	4	5	2	45	21	20	3	5	5	5	2	5	5	5	5	5	5	5	5	1	1	1	1	1	1	1	1	2	3	5	5	4	2	4	0.421053	5	0	1
144	22	2	2	1	2	1	1	2	1	2	4	4	5	2	39	30	16	3	4	4	4	4	4	4	4	4	4	3	4	4	4	3	4	2	3	3	3	3	2	3	5	3	3	2	3	2.10526	7	7	3
145	48	1	1	4	1	2	2	2	2	1	4	2	3	2	47	19	18	3	5	5	4	5	5	5	5	5	5	2	5	3	4	1	1	1	1	1	3	3	4	2	5	3	3	3	3	1.94737	5	6	2
146	55	1	1	5	2	2	2	2	1	1	5	4	5	2	48	19	17	4	5	5	5	4	5	5	5	5	5	1	5	5	1	3	1	1	1	1	2	4	2	1	5	3	4	3	4	1.68421	7	0	0
147	37	2	1	2	2	2	1	2	3	1	4	2	4	2	39	23	16	3	4	4	4	4	4	4	4	4	4	1	4	4	3	3	2	2	2	2	2	2	4	1	5	3	4	1	3	2.42105	5	0	0
148	50	2	2	4	1	2	2	2	1	1	3	4	4	1	40	24	24	4	4	4	4	4	4	4	4	4	4	4	4	4	2	2	2	2	2	2	2	2	4	4	2	4	4	4	4	1	1	1	1
149	41	1	1	5	2	1	4	2	1	1	5	3	4	2	50	21	17	5	5	5	5	5	5	5	5	5	5	2	5	2	2	2	2	2	2	2	2	4	2	2	2	4	3	3	3	0.736842	1	0	0
150	34	2	5	2	2	5	3	2	1	2	3	3	4	1	44	27	18	3	4	4	4	4	5	5	5	5	5	3	5	4	3	1	4	2	3	2	4	4	4	3	5	5	3	1	2	3	5	3	2
151	33	1	1	3	2	1	3	2	2	2	4	4	5	2	33	24	13	3	2	3	3	2	4	4	4	4	4	2	4	4	3	3	2	2	2	2	2	4	3	3	5	2	2	1	2	0.631579	3	1	0
152	29	1	1	2	1	3	2	2	2	1	5	2	3	1	40	20	24	4	4	4	4	4	4	4	4	4	4	2	5	4	2	2	1	1	1	2	2	2	4	4	2	4	4	4	4	1.78947	2	6	5
153	25	2	1	1	2	1	3	2	2	1	4	1	5	2	40	24	14	4	4	4	4	4	4	4	4	4	4	4	4	4	2	2	2	2	2	2	2	2	4	4	5	1	1	2	2	1.73684	7	0	3
154	52	2	5	3	1	2	1	2	1	2	5	5	5	1	39	19	16	4	4	4	4	3	4	4	4	4	4	3	4	4	2	2	1	1	1	1	3	4	2	2	2	3	2	4	3	1.15789	3	0	0
155	36	2	2	4	2	1	2	2	1	2	1	4	5	2	39	35	18	3	4	4	4	4	4	4	4	4	4	4	5	4	4	2	5	3	4	4	2	4	1	2	5	5	4	2	4	1.89474	3	0	0
156	45	2	2	4	2	2	2	1	1	1	4	4	4	2	45	27	16	3	5	5	5	2	5	5	5	5	5	3	5	4	2	2	1	3	3	4	2	4	4	4	4	2	2	2	2	1.89474	4	6	1
157	31	2	2	3	2	1	2	2	1	1	3	3	4	2	48	21	30	3	5	5	5	5	5	5	5	5	5	3	5	4	2	1	1	1	2	2	2	2	5	5	1	5	5	5	5	0.894737	6	0	0
158	32	2	1	3	2	1	3	2	2	1	2	2	4	2	41	22	17	2	4	4	5	4	4	4	4	5	5	2	5	3	4	1	2	2	2	1	2	3	3	3	5	4	2	2	3	1.36842	5	1	1
159	26	1	4	2	2	1	2	2	1	1	4	5	3	2	40	24	21	3	5	5	5	3	5	4	2	4	4	2	4	3	2	1	4	3	3	2	2	4	4	4	5	4	4	3	2	1.52632	4	1	3
160	22	1	1	1	2	1	2	2	1	2	1	3	1	2	49	21	30	5	4	5	5	5	5	5	5	5	5	5	5	5	1	1	1	1	1	1	1	1	5	5	1	5	5	5	5	0.157895	3	0	0
161	27	2	2	2	2	2	2	2	1	2	4	4	5	2	41	25	24	5	4	4	4	4	4	4	4	4	4	4	4	4	2	2	3	2	2	2	2	2	4	4	2	4	4	4	4	0.105263	2	0	0
162	31	2	2	2	2	2	2	2	3	1	2	3	4	2	37	29	18	3	5	4	4	2	4	3	4	4	4	2	4	3	3	4	3	4	3	3	4	4	4	3	4	4	2	2	3	0.789474	2	2	1
163	39	2	1	4	2	1	4	2	1	1	5	3	5	1	42	23	13	3	4	5	5	4	4	4	4	4	5	2	5	3	2	2	2	2	1	4	3	3	1	1	2	3	2	3	3	2.89474	1	3	3
164	33	2	2	2	2	2	2	2	2	1	3	3	3	2	30	27	18	3	3	3	3	3	3	3	3	3	3	3	3	3	3	3	3	3	3	3	3	3	3	3	3	3	3	3	3	3	3	3	3
165	26	2	2	2	1	2	2	2	2	1	4	2	5	1	38	19	18	4	4	4	4	3	4	4	4	4	3	2	4	4	2	3	1	1	1	1	2	4	4	3	2	2	2	3	4	2	1	2	4
166	34	2	1	3	2	2	2	2	2	1	1	4	5	2	47	24	22	3	5	5	5	4	5	5	5	5	5	3	5	5	4	1	1	2	1	2	2	4	4	4	5	5	2	3	4	1.52632	6	7	2
168	45	2	1	4	2	1	2	1	1	1	4	4	5	2	50	27	14	5	5	5	5	5	5	5	5	5	5	3	5	3	2	3	3	2	3	3	2	4	2	2	4	2	3	2	3	1.05263	6	0	0
169	37	1	5	4	2	1	4	2	1	1	2	5	5	2	47	33	26	5	5	5	5	2	5	5	5	5	5	4	5	4	5	2	2	4	5	2	2	4	5	5	2	4	4	4	4	0.842105	5	0	0
170	31	1	1	2	2	2	2	2	1	2	4	5	5	2	44	21	12	1	4	5	5	4	5	5	5	5	5	3	5	3	2	1	1	2	2	2	2	4	1	2	5	3	2	1	3	2	7	3	1
171	33	1	1	3	2	1	3	2	2	2	2	4	5	2	50	21	30	5	5	5	5	5	5	5	5	5	5	5	5	5	1	1	1	1	1	1	1	1	5	5	1	5	5	5	5	0.894737	0	3	0
172	29	2	1	2	2	2	3	2	2	1	4	4	4	2	46	27	24	4	4	5	5	4	5	5	5	5	4	3	4	5	4	2	2	3	2	2	2	4	4	4	4	4	4	4	4	1.57895	5	5	2
173	32	2	2	3	1	2	2	2	1	1	4	2	3	1	40	23	12	2	4	5	5	4	4	4	4	4	4	3	4	3	2	2	2	2	3	2	3	4	2	3	2	2	3	1	1	1.15789	2	2	2
174	20	1	2	1	1	1	1	2	1	1	4	4	5	1	50	32	19	5	5	5	5	5	5	5	5	5	5	3	5	5	3	2	5	3	4	2	5	1	4	5	5	1	3	3	3	2.31579	7	7	3
175	34	1	1	3	2	1	2	2	2	1	3	4	5	2	39	24	21	2	5	5	5	3	4	4	4	4	3	2	5	5	4	2	2	2	1	1	3	3	4	4	5	4	4	2	3	1.42105	3	4	1
176	48	1	1	4	2	2	2	2	1	2	1	4	4	2	50	21	30	5	5	5	5	5	5	5	5	5	5	5	5	5	1	1	1	1	1	1	1	1	5	5	1	5	5	5	5	0.368421	7	0	0
177	34	2	2	3	2	2	2	2	1	1	4	2	4	1	39	22	19	4	4	4	4	3	4	4	4	4	4	2	4	2	2	2	4	2	2	2	3	2	3	3	4	4	3	3	3	1.89474	4	3	5
179	38	1	1	4	2	1	2	2	2	2	2	4	4	2	48	24	16	3	5	5	5	5	5	5	5	5	5	3	5	3	2	2	2	2	3	2	2	5	2	1	5	3	1	4	5	0.842105	1	1	2
180	35	1	1	3	2	1	2	2	2	1	3	4	5	2	49	20	22	4	5	5	5	5	5	5	5	5	5	4	4	4	2	1	1	2	1	1	2	3	4	4	2	4	4	3	3	0.842105	1	1	1
181	23	1	1	1	2	1	3	2	1	2	4	4	5	2	47	32	21	3	5	5	5	4	5	5	5	5	5	3	5	5	4	1	4	2	4	4	1	4	1	1	3	4	5	5	5	3.57895	7	0	3
182	30	2	4	2	2	1	3	2	1	2	2	4	5	2	44	31	18	2	2	5	5	5	5	5	5	5	5	3	5	5	3	3	3	3	3	3	3	3	3	3	3	3	3	3	3	3.57895	3	3	3
183	33	2	2	2	2	2	2	2	2	2	2	2	5	1	50	21	19	5	5	5	5	5	5	5	5	5	5	3	5	3	1	2	1	2	1	3	4	3	3	3	5	5	3	2	3	3.05263	1	5	3
184	50	1	1	5	2	1	4	2	1	1	4	3	2	1	40	24	20	4	5	4	4	3	4	4	4	4	4	2	4	3	3	2	3	2	2	3	3	2	3	3	3	4	4	3	3	2.78947	6	5	3
185	30	2	2	2	1	2	2	2	3	1	3	4	5	2	39	27	22	4	4	4	4	3	4	4	4	4	4	2	5	5	3	3	2	2	3	2	4	4	4	4	5	4	4	3	3	1.63158	5	7	5
187	47	2	2	1	1	2	1	2	1	1	3	4	4	1	40	24	24	4	4	4	4	4	4	4	4	4	4	4	4	4	2	2	2	2	2	2	2	2	4	4	2	4	4	4	4	1	1	1	1
188	30	2	1	3	2	1	3	2	2	2	4	3	5	2	50	23	26	5	5	5	5	5	5	5	5	5	5	2	5	3	3	2	1	1	3	3	5	3	5	5	5	5	5	3	3	1.15789	3	0	0
189	28	2	1	2	2	1	3	2	2	1	1	4	5	2	39	29	21	2	4	4	4	4	4	4	4	4	5	3	4	4	5	2	3	2	4	2	2	4	4	4	5	5	4	2	2	2.68421	6	6	3
190	23	2	2	1	1	2	1	2	3	1	3	2	3	2	40	29	19	4	4	4	4	4	4	4	4	4	4	3	5	3	3	3	3	3	3	3	3	3	4	4	5	3	4	1	3	1.52632	6	7	4
191	55	2	1	5	2	3	2	2	1	1	2	2	4	2	50	21	22	5	5	5	5	5	5	5	5	5	5	5	5	5	1	1	1	1	1	1	1	1	1	4	4	4	5	4	4	1.63158	1	0	4
192	36	1	1	3	2	1	3	2	2	1	4	4	5	1	35	21	17	2	3	4	3	3	4	4	4	4	4	1	4	3	1	2	2	3	3	2	2	4	4	3	3	3	3	2	2	1.57895	5	4	3
194	30	2	2	2	2	2	1	2	2	2	1	4	5	2	38	29	20	4	4	4	4	2	4	4	4	4	4	4	4	4	2	3	3	3	3	3	4	2	4	4	5	3	3	2	4	2.52632	7	3	3
195	32	1	1	3	2	1	2	2	2	1	4	4	4	1	47	23	15	3	5	5	5	4	5	5	5	5	5	2	5	3	2	3	1	2	3	2	3	4	3	1	5	3	2	2	4	1.94737	5	6	5
196	36	2	1	3	2	1	3	2	1	1	1	4	5	2	48	26	23	4	5	5	5	4	5	5	5	5	5	5	5	4	2	2	2	2	2	2	2	4	4	2	5	5	5	3	4	1.68421	5	4	4
197	46	2	1	5	1	2	2	2	2	1	3	4	4	2	39	22	18	3	4	4	4	4	4	4	4	4	4	2	4	4	2	3	1	2	2	2	2	4	3	5	3	2	2	3	3	1.42105	4	3	3
198	31	2	1	3	2	5	3	2	1	2	1	5	5	2	40	24	24	4	4	4	4	4	4	4	4	4	4	4	4	4	2	2	2	2	2	2	2	2	4	4	2	4	4	4	4	0.894737	4	1	0
199	29	2	1	2	2	1	3	2	2	1	4	3	4	2	50	21	22	5	5	5	5	5	5	5	5	5	5	1	5	5	5	1	1	1	1	1	1	1	5	5	1	5	1	3	3	1.36842	5	5	2
200	27	2	1	2	2	1	3	2	2	1	4	3	5	2	50	24	12	5	5	5	5	5	5	5	5	5	5	2	5	4	3	2	2	2	2	2	4	4	4	4	5	1	1	1	1	1.05263	0	5	5
201	30	2	1	2	2	1	4	1	1	1	4	5	5	2	17	27	18	3	2	2	2	2	2	1	1	1	1	3	2	4	3	3	3	3	3	3	3	3	3	3	3	3	3	3	3	0.842105	7	1	1
202	50	1	5	4	1	5	2	1	2	1	3	3	4	1	39	23	18	3	4	4	4	4	4	4	4	4	4	3	4	4	2	2	2	2	2	2	2	2	3	3	3	3	3	3	3	2.15789	5	5	4
203	27	2	2	2	2	2	2	2	3	2	3	4	4	2	43	22	20	5	4	4	5	2	5	5	5	4	4	4	5	4	2	2	1	1	1	2	1	2	5	4	5	5	2	2	2	1.10526	2	4	3
204	50	2	1	2	2	2	1	1	1	1	5	4	1	1	47	21	21	2	5	5	5	5	5	5	5	5	5	1	5	4	1	2	2	2	2	2	4	4	2	3	4	3	5	4	4	2.15789	4	3	2
205	49	2	1	5	1	1	2	2	1	1	2	2	2	2	48	26	25	5	5	5	5	3	5	5	5	5	5	3	5	5	4	1	3	3	1	1	1	1	2	3	5	5	5	5	5	0.473684	7	1	1
206	52	2	2	4	1	1	2	2	1	1	4	2	5	2	38	28	21	3	4	4	4	4	4	4	4	4	3	2	4	3	3	4	3	3	3	3	2	4	3	3	3	4	4	4	3	1.15789	1	0	0
207	29	2	1	2	2	1	3	2	2	1	3	4	4	2	48	20	18	4	5	5	5	4	5	5	5	5	5	2	5	5	1	3	1	1	1	1	3	3	3	3	5	3	3	2	4	2.89474	7	1	3
208	42	1	5	3	2	5	2	2	1	2	3	3	4	2	39	23	17	2	4	5	4	4	4	4	4	4	4	3	4	4	2	2	2	2	2	2	3	3	3	4	5	2	2	3	3	2	7	5	3
209	53	2	1	4	2	1	2	1	2	1	2	3	5	2	48	27	25	3	5	5	5	5	5	5	5	5	5	4	5	5	4	1	1	3	3	1	1	3	5	5	5	5	4	2	4	1.10526	6	0	0
210	26	1	1	1	2	1	3	2	1	2	3	3	3	2	50	23	21	5	5	5	5	5	5	5	5	5	5	3	5	3	1	2	3	2	2	2	1	2	4	3	3	3	4	3	4	2.47368	5	3	2
211	45	1	1	4	1	2	2	1	2	1	3	3	4	1	43	21	18	2	5	5	5	3	4	5	5	5	4	1	5	4	2	1	2	2	2	2	3	5	3	3	5	2	4	3	3	1.10526	5	0	2
212	37	2	1	4	2	1	3	2	1	2	2	3	4	2	48	32	20	3	5	5	5	5	5	5	5	5	5	3	5	4	4	4	3	3	3	3	2	4	4	3	5	4	3	3	3	2.10526	5	2	5
213	28	2	1	2	2	1	3	2	2	1	3	2	4	1	49	18	27	4	5	5	5	5	5	5	5	5	5	2	5	5	1	1	1	1	1	1	3	4	5	5	5	5	5	3	4	3	5	6	4
214	25	1	5	2	2	5	3	1	1	2	1	5	5	2	45	34	24	4	4	5	5	4	4	5	4	5	5	4	5	5	4	2	1	4	5	4	5	4	3	3	5	4	5	4	5	2.89474	5	6	5
215	32	2	2	3	2	3	2	2	1	1	2	4	5	2	38	27	22	2	4	4	4	3	4	4	4	5	4	3	4	4	3	2	3	2	3	3	2	2	4	4	2	4	4	2	4	1.84211	3	4	2
216	27	2	1	2	1	1	3	1	2	1	4	5	5	2	40	28	12	1	5	5	5	3	5	5	1	5	5	2	4	3	5	1	4	4	4	1	4	1	1	5	5	3	1	1	1	1.78947	7	7	5
217	33	2	2	3	2	1	2	2	2	1	4	3	4	1	39	17	20	3	4	4	4	2	4	4	4	5	5	2	4	4	1	2	1	1	1	1	1	2	4	3	1	4	4	2	3	3.21053	3	2	2
218	24	2	5	1	1	5	2	2	1	2	3	3	4	1	30	27	18	3	3	3	3	3	3	3	3	3	3	3	3	3	3	3	3	3	3	3	3	3	3	3	3	3	3	3	3	1.47368	5	0	0
219	36	2	1	3	2	1	3	2	2	1	3	3	4	2	39	24	19	3	4	4	4	4	4	4	4	4	4	4	4	4	2	2	2	2	2	2	2	2	4	3	4	3	3	3	3	1.15789	7	0	1
220	23	2	2	1	2	1	1	2	3	1	3	2	4	1	47	18	12	2	5	5	5	5	5	5	5	5	5	2	5	2	2	2	2	1	1	1	4	4	1	2	5	2	3	2	2	2.63158	4	7	7
221	29	2	1	3	2	2	2	2	3	1	4	2	3	1	48	20	14	3	5	5	5	5	5	5	5	5	5	2	5	5	1	3	1	1	1	1	3	4	4	4	3	1	1	2	2	2.47368	5	4	7
222	60	1	1	5	2	1	2	2	1	2	2	4	5	2	40	30	22	4	4	4	4	3	4	4	4	4	5	4	4	4	4	3	4	3	2	2	3	4	3	4	5	3	4	4	4	1.52632	4	4	3
224	46	2	3	2	2	2	1	2	1	1	1	4	4	2	40	23	24	4	4	4	4	4	4	4	4	4	4	3	4	4	2	2	2	2	2	2	2	2	4	4	2	4	4	4	4	1.89474	2	2	2
225	44	2	1	2	1	2	2	2	3	1	3	4	4	1	47	22	24	5	5	5	5	2	5	5	5	5	5	1	5	3	1	4	1	3	2	2	4	5	2	3	2	4	5	5	5	0.473684	1	1	0
226	53	1	1	5	2	1	2	2	1	1	4	3	4	2	42	25	16	2	4	5	5	4	4	5	5	4	4	2	5	4	2	2	4	2	2	2	1	2	3	3	5	3	4	2	1	3.15789	6	7	5
227	43	2	5	1	2	5	1	2	1	2	1	4	5	1	39	22	19	4	4	4	3	3	4	4	4	4	5	4	4	3	2	1	2	2	2	2	2	2	4	4	5	2	4	2	3	1.05263	4	1	1
228	47	1	5	1	2	5	1	2	1	2	4	4	5	1	40	20	24	4	4	4	4	4	4	4	4	4	4	2	4	2	2	2	2	2	2	2	2	2	4	4	2	4	4	4	4	2	2	2	2
229	36	1	1	3	2	1	3	2	2	2	3	2	4	1	40	20	21	4	4	4	4	4	4	4	4	4	4	4	4	4	2	2	1	1	1	1	1	1	4	4	5	3	3	3	4	2.47368	7	0	0
231	36	1	1	4	2	3	2	2	2	1	4	2	4	2	41	19	19	4	5	4	4	4	4	4	4	4	4	2	5	5	1	2	1	1	1	1	4	4	2	4	4	3	4	2	4	2.63158	5	7	6
232	28	2	1	2	2	1	3	2	2	1	3	4	4	1	45	17	26	2	5	5	5	3	5	5	5	5	5	1	5	3	1	3	1	1	1	1	1	5	4	4	1	4	5	5	4	3.47368	1	4	2
233	43	2	1	4	2	1	2	2	1	1	4	2	4	1	40	25	23	4	4	4	4	3	4	4	4	5	4	2	4	4	2	2	3	2	3	3	2	3	4	4	3	4	4	3	4	1.78947	5	2	2
234	48	2	1	5	2	1	2	2	2	2	3	4	5	2	40	33	24	3	4	5	4	4	4	4	4	4	4	4	4	3	4	4	3	4	4	3	3	3	3	4	5	5	4	3	5	1.73684	7	0	0
235	33	2	1	3	2	1	3	2	2	1	2	4	5	2	49	23	26	4	5	5	5	5	5	5	5	5	5	2	5	5	2	3	1	1	2	2	4	3	5	5	1	4	4	4	4	2.05263	6	5	1
236	22	1	5	1	2	1	2	2	1	2	4	4	5	2	40	25	11	4	4	4	4	4	4	4	4	4	4	2	4	3	4	2	3	3	2	2	3	3	2	2	5	1	2	2	2	0.842105	7	0	2
237	56	1	1	5	1	2	2	1	1	2	3	3	5	2	39	25	22	3	4	4	4	4	4	4	4	4	4	3	4	4	3	2	2	2	3	2	3	2	3	4	5	4	4	3	4	1.63158	6	2	3
238	31	2	1	3	2	1	3	2	1	1	4	4	4	2	46	22	14	1	5	5	5	5	5	5	5	5	5	1	5	3	4	1	1	3	2	2	2	4	1	2	5	4	1	2	4	1.42105	4	4	7
239	42	1	1	4	2	1	3	2	2	1	2	2	4	1	35	23	22	2	3	4	4	3	3	4	4	4	4	2	4	4	2	3	2	2	2	2	3	2	2	4	4	4	4	4	4	2.89474	6	7	4
240	47	1	1	4	2	3	2	2	1	1	2	4	5	2	50	32	25	5	5	5	5	5	5	5	5	5	5	4	5	5	4	2	4	2	4	2	5	5	3	4	5	5	5	3	5	2.31579	6	0	0
241	49	2	2	4	1	2	2	1	1	1	2	3	4	2	42	22	16	4	4	4	4	4	4	4	4	5	5	3	4	4	3	2	2	1	2	1	3	2	2	3	5	2	2	3	4	1.68421	3	2	4
242	36	1	1	3	2	1	2	1	2	1	3	2	4	1	42	20	18	2	5	5	5	4	4	4	4	4	5	1	5	5	1	3	1	2	1	1	4	4	4	3	5	5	1	2	3	2.21053	5	7	2
243	22	1	1	1	1	5	3	2	2	2	1	4	5	2	50	20	25	5	5	5	5	5	5	5	5	5	5	5	4	5	1	1	1	1	1	1	1	1	5	3	2	4	3	5	5	0.894737	3	6	1
244	52	2	1	4	2	2	2	2	2	2	4	2	4	1	43	21	18	4	4	5	5	4	4	4	4	5	4	1	5	3	2	3	1	2	2	2	2	4	1	1	2	4	4	4	4	3.10526	7	2	3
245	33	2	1	3	2	1	3	2	2	1	3	3	4	1	38	23	21	3	4	4	4	3	4	4	4	4	4	3	4	3	2	3	2	2	2	2	2	2	4	4	2	4	3	3	3	1.78947	3	2	1
246	33	2	1	3	2	1	3	2	1	1	2	4	5	2	45	28	17	3	4	5	5	3	5	5	5	5	5	3	5	4	3	3	3	3	2	2	3	3	2	2	4	5	3	2	3	2.57895	4	7	4
247	24	2	2	1	1	2	1	2	1	2	1	4	5	2	39	24	24	3	4	4	4	4	4	4	4	4	4	4	4	4	2	2	2	2	2	2	2	2	4	4	2	4	4	4	4	1.10526	7	0	0
248	29	2	1	2	2	2	3	2	1	1	4	5	5	2	40	19	20	4	4	4	4	4	4	4	4	4	4	2	4	3	2	2	1	2	2	1	1	4	1	4	4	4	4	3	4	1.57895	5	7	0
249	30	2	2	3	1	2	2	2	1	1	4	2	4	1	45	26	19	3	5	5	5	2	5	5	5	5	5	3	5	2	3	1	3	3	3	3	3	3	3	3	3	3	3	3	4	1.15789	3	1	2
250	26	2	1	2	2	1	3	2	2	1	3	4	5	1	47	25	17	3	5	5	5	4	5	5	5	5	5	3	5	5	1	2	3	2	2	2	3	2	1	2	4	4	4	3	3	1.89474	6	2	2
251	33	2	1	3	2	1	3	2	3	2	2	4	4	2	39	25	18	3	4	4	4	4	4	4	4	4	4	3	4	4	2	2	3	2	3	2	3	2	3	2	5	4	3	3	3	1.10526	4	1	1
252	29	1	1	2	2	1	3	2	2	1	4	2	2	2	39	19	16	3	4	4	4	3	4	4	4	4	5	2	4	3	2	2	2	2	1	1	3	3	1	2	5	4	4	3	2	1.73684	4	6	3
253	35	2	1	2	2	1	3	2	1	1	2	1	1	1	46	20	18	1	5	5	5	5	5	5	5	5	5	2	5	5	1	3	1	1	1	1	1	3	3	3	3	3	3	3	3	1.94737	4	5	4
254	52	2	3	5	2	1	2	2	1	2	3	4	5	2	42	26	24	4	4	5	5	4	4	4	4	4	4	3	5	5	2	2	2	2	3	2	3	4	4	4	3	4	4	4	4	2.52632	6	1	1
255	36	2	1	3	1	1	3	2	2	1	2	3	4	2	39	22	21	4	4	4	4	3	4	4	4	4	4	2	4	4	2	2	2	2	2	2	3	4	3	4	2	4	4	2	4	2	4	3	3
256	33	1	1	2	2	1	3	2	2	1	3	4	4	2	47	23	26	3	5	5	5	4	5	5	5	5	5	1	5	5	4	4	1	1	1	1	4	2	5	5	5	5	4	3	4	1.68421	4	7	5
258	29	2	1	2	2	1	4	2	1	1	4	2	3	1	47	17	16	2	5	5	5	5	5	5	5	5	5	1	5	2	1	2	3	1	1	1	3	5	3	3	4	2	3	2	3	1.42105	1	1	1
259	51	1	1	5	2	1	2	2	1	2	3	4	5	1	43	31	17	2	4	4	5	3	5	5	5	5	5	3	5	4	2	1	5	3	5	3	1	3	3	2	2	3	4	2	3	2	7	3	2
260	38	2	1	4	2	1	3	2	1	2	3	4	4	1	42	24	23	4	5	5	4	3	4	4	4	4	5	3	5	4	3	1	2	2	3	1	2	3	4	3	4	5	4	3	4	1.57895	3	3	1
261	40	2	1	4	2	1	3	2	2	1	4	3	4	1	40	17	19	4	4	4	4	4	4	4	4	4	4	1	5	4	1	2	1	1	1	1	1	1	4	5	4	2	4	2	2	2.31579	3	7	3
262	40	1	1	4	2	1	3	2	1	1	5	4	5	2	44	20	24	3	4	4	5	3	5	5	5	5	5	2	4	4	4	1	2	1	1	1	3	3	5	4	5	5	5	2	3	0.789474	0	0	5
263	32	1	1	3	2	1	3	2	1	1	4	2	2	1	48	18	21	3	5	5	5	5	5	5	5	5	5	2	5	5	1	1	1	1	1	1	1	3	4	4	5	5	4	2	2	4.10526	6	4	4
264	30	2	1	3	2	1	3	2	2	1	2	1	5	2	41	23	26	2	5	5	5	3	4	4	3	5	5	2	5	4	4	2	1	1	3	1	2	4	5	3	5	5	5	3	5	1.73684	7	7	1
265	26	2	5	1	2	5	3	2	1	1	5	4	5	2	40	21	21	4	4	4	4	4	4	4	4	4	4	2	5	3	2	2	3	2	1	1	2	4	4	4	3	4	3	3	3	3.21053	5	3	5
266	34	1	1	3	1	1	3	2	2	1	3	4	5	2	40	24	21	4	4	4	4	4	4	4	4	4	4	4	4	4	2	2	2	2	2	2	2	2	4	4	2	4	4	2	3	0.631579	0	0	0
267	27	2	1	1	2	1	3	2	1	1	1	5	5	2	43	25	16	5	5	5	5	4	3	3	3	5	5	3	5	5	3	2	1	2	2	2	3	3	5	5	5	1	1	2	2	2.89474	7	6	7
268	30	2	1	3	2	2	3	2	2	1	3	4	4	2	38	22	16	2	4	4	4	4	4	4	4	4	4	2	4	4	2	2	2	2	2	2	2	4	3	4	4	2	2	2	3	2	4	5	4
269	49	1	1	5	2	1	3	1	1	1	5	1	3	1	50	15	21	5	5	5	5	5	5	5	5	5	5	1	5	1	1	3	1	1	1	1	1	5	3	3	1	4	5	3	3	2.42105	3	2	2
270	36	1	1	3	2	1	2	2	2	1	5	2	3	2	40	24	24	4	4	4	4	4	4	4	4	4	4	4	4	4	2	2	2	2	2	2	2	2	4	4	2	4	4	4	4	1.68421	1	1	2
271	24	1	1	2	2	5	3	2	1	2	2	3	4	1	40	26	23	4	4	4	4	4	4	4	4	4	4	3	4	4	3	2	3	2	3	2	3	4	4	4	3	3	4	4	4	2.36842	6	3	3
272	32	2	1	3	2	1	3	2	2	1	3	4	4	2	42	26	20	5	4	4	4	4	5	4	4	4	4	3	4	3	3	3	2	2	4	2	2	4	4	2	4	5	3	3	3	1.42105	5	1	0
273	33	1	1	2	2	2	2	2	2	1	1	4	4	2	48	21	30	3	5	5	5	5	5	5	5	5	5	5	5	5	1	1	1	1	1	1	1	1	5	5	1	5	5	5	5	0	0	0	0
274	31	2	2	3	2	1	2	2	2	1	3	4	5	2	42	30	16	1	5	5	5	1	5	5	5	5	5	4	5	3	4	2	2	3	3	4	4	4	2	5	5	4	2	1	2	0.684211	5	2	1
275	31	2	1	3	2	1	3	2	2	1	3	4	4	2	45	25	19	4	5	5	5	3	5	4	4	5	5	2	5	5	4	3	1	2	2	1	4	5	4	4	5	3	3	2	3	1	4	3	3
276	52	2	1	5	2	1	2	2	1	2	2	4	5	2	40	40	25	4	4	4	4	4	4	4	4	4	4	5	5	5	5	4	4	4	4	4	4	4	4	4	5	4	5	4	4	1.84211	7	0	0
277	28	2	2	2	2	2	2	2	2	1	4	3	4	1	40	23	20	4	4	4	5	3	4	4	4	4	4	3	4	4	2	2	2	2	2	2	2	3	4	4	2	3	3	3	3	2.10526	4	2	1
278	38	2	1	3	1	1	2	2	1	1	2	3	5	2	45	29	23	4	5	4	4	4	5	5	4	5	5	3	4	4	2	3	3	3	4	3	5	3	4	4	5	4	4	3	4	1.10526	1	0	1
279	28	2	1	2	2	1	3	2	2	1	3	3	4	1	39	22	14	4	4	4	4	3	4	4	4	4	4	3	4	3	2	2	2	2	2	2	2	3	2	2	4	2	3	2	3	1.10526	0	1	0
280	39	2	1	4	2	1	3	2	1	1	3	4	5	1	37	23	22	2	4	4	4	3	4	4	4	4	4	2	4	4	2	3	2	2	2	2	2	3	4	4	2	4	4	2	4	2.84211	7	2	1
281	50	1	1	5	2	1	4	2	1	2	3	3	4	2	47	35	17	3	5	5	5	4	5	5	5	5	5	3	5	4	4	4	4	4	4	3	2	4	4	3	4	2	2	3	3	1.15789	7	1	1
282	25	2	1	1	2	1	3	2	1	1	3	3	5	2	48	28	19	4	5	5	5	5	5	5	4	5	5	2	5	3	4	2	3	2	4	3	3	3	5	4	5	2	3	2	3	2	6	3	5
283	43	1	1	4	2	1	2	2	1	1	4	2	3	1	38	23	23	3	4	4	4	3	4	4	4	4	4	2	4	4	1	4	2	2	2	2	2	2	4	4	2	4	4	3	4	1.78947	1	2	2
284	33	2	1	3	2	1	3	2	2	1	2	4	5	2	48	25	25	4	5	5	5	4	5	5	5	5	5	4	5	4	3	2	3	1	2	1	3	5	4	4	2	4	5	4	4	1.68421	5	1	1
285	31	1	1	3	2	1	3	2	2	1	4	4	4	2	47	25	15	4	5	5	5	3	5	5	5	5	5	2	5	2	4	1	3	3	3	2	3	5	3	3	5	3	2	2	2	0.684211	2	3	0
286	35	2	4	3	2	1	3	2	1	2	5	4	4	1	46	14	17	1	5	5	5	5	5	5	5	5	5	1	5	1	2	1	1	1	1	1	1	1	2	2	5	4	3	3	3	3	7	7	7
287	39	1	1	4	2	1	4	2	1	2	1	1	5	2	47	22	22	4	5	5	5	4	5	5	5	5	4	3	5	3	2	1	3	2	2	1	2	4	3	4	5	5	5	2	3	1.52632	6	1	4
288	29	2	1	2	2	1	4	2	2	1	5	4	5	2	46	24	18	3	5	5	5	3	5	5	5	5	5	2	5	3	4	3	3	1	1	2	3	3	5	5	5	5	1	1	1	2.21053	2	5	5
289	30	2	1	2	2	1	3	2	2	1	4	2	4	2	43	20	19	3	5	5	5	3	4	4	4	5	5	2	5	4	1	4	1	1	1	1	1	5	3	3	5	5	4	2	2	1.52632	0	0	0
290	37	1	1	4	2	1	3	2	2	2	3	2	4	2	40	24	20	4	5	5	4	3	1	4	5	4	5	3	5	4	3	2	1	2	2	2	3	4	2	4	4	4	4	2	4	1.36842	3	4	2
291	54	1	1	5	2	1	2	1	1	2	3	3	4	2	42	22	17	3	5	5	4	3	4	5	5	4	4	2	4	3	3	1	3	2	2	2	4	3	1	2	5	4	4	3	3	2	6	4	4
293	36	2	1	3	1	2	3	2	2	1	4	2	5	1	50	20	15	5	5	5	5	5	5	5	5	5	5	2	5	3	3	3	1	1	1	1	3	4	2	2	4	5	2	2	2	2.05263	3	6	5
294	39	2	1	5	2	1	3	2	1	2	4	5	5	1	39	25	22	3	4	4	4	4	4	4	4	4	4	2	4	4	2	2	4	2	2	3	2	4	4	4	2	4	4	3	3	2.21053	6	2	2
296	36	2	1	4	2	1	4	2	2	2	3	3	4	2	44	23	18	3	5	5	5	5	5	5	5	5	1	3	5	5	3	3	1	1	1	1	3	3	1	1	5	5	1	5	5	2.36842	3	1	0
297	39	2	1	4	2	1	3	2	2	1	4	3	4	1	50	21	15	5	5	5	5	5	5	5	5	5	5	5	5	5	1	1	1	1	1	1	1	1	3	1	5	4	3	2	2	1.15789	1	0	1
298	37	2	1	4	1	1	3	2	2	1	3	4	4	2	40	24	21	4	4	4	4	4	4	4	4	4	4	2	4	3	2	4	2	2	3	2	2	4	3	4	5	3	4	3	4	0.947368	2	0	0
299	30	1	1	3	2	1	3	2	2	1	3	4	5	2	45	20	22	4	5	5	5	3	5	5	4	5	4	2	4	3	4	3	1	1	1	1	3	3	4	3	4	3	4	4	4	1.15789	6	6	0
300	40	2	1	4	2	1	2	2	1	1	1	5	5	2	49	26	27	5	5	5	5	4	5	5	5	5	5	5	5	5	5	1	1	1	2	1	2	5	5	5	5	5	5	2	5	1.52632	7	7	1
301	50	2	2	3	2	1	1	2	1	2	2	4	5	1	40	29	22	4	4	4	4	4	4	4	4	4	4	3	4	3	2	3	3	4	3	4	2	3	4	4	2	4	4	2	4	1.94737	1	3	1
302	39	2	1	4	2	1	3	2	2	2	1	4	4	2	50	32	21	5	5	5	5	5	5	5	5	5	5	3	5	5	4	3	4	3	3	2	1	5	4	4	5	5	3	3	2	2	5	1	1
303	36	2	1	3	2	1	2	2	1	1	4	4	4	1	44	20	22	2	5	5	5	5	5	5	3	5	4	2	5	4	2	3	1	1	1	1	3	4	4	4	4	5	3	2	4	2.21053	0	6	2
304	32	2	1	3	2	1	3	2	2	1	3	2	4	2	44	30	14	2	5	5	5	2	5	5	5	5	5	2	5	3	4	4	2	4	4	2	2	4	1	3	4	4	2	1	3	1.36842	3	3	1
305	24	2	1	1	2	1	3	2	1	1	2	4	5	2	48	38	8	3	5	5	5	5	5	5	5	5	5	4	5	4	5	5	4	3	4	4	3	4	1	1	4	1	1	3	1	1.42105	7	1	0
306	31	2	1	3	2	1	3	2	2	1	3	3	3	2	40	25	23	4	4	4	4	4	4	4	4	4	4	3	4	4	3	2	2	2	3	2	3	3	4	4	4	4	4	3	4	0.684211	0	2	0
307	36	2	1	4	2	1	3	2	2	1	4	4	5	2	40	22	24	4	4	4	4	4	4	4	4	4	4	2	4	4	2	2	2	2	2	2	2	2	4	4	2	4	4	4	4	1.84211	4	4	4
308	41	2	2	3	1	1	2	2	1	2	2	2	5	1	30	29	17	3	3	3	3	3	3	3	3	3	3	3	2	3	4	4	3	3	3	4	4	4	3	2	3	3	3	3	3	1.84211	1	0	1
309	29	2	1	2	2	2	2	2	2	1	5	2	2	1	47	17	15	4	5	5	5	3	5	5	5	5	5	1	5	3	1	3	1	1	1	1	2	3	2	2	4	3	3	2	3	1.47368	2	5	2
310	60	2	2	3	2	1	1	1	1	2	3	3	4	2	39	27	28	3	4	4	4	4	4	4	4	4	4	3	4	4	3	3	3	3	2	2	2	2	4	4	2	5	5	5	5	1.63158	6	5	3
312	24	2	1	1	1	1	2	2	2	1	3	4	2	2	40	19	14	4	4	4	4	4	4	4	4	4	4	2	2	2	2	1	3	2	3	2	2	4	4	4	2	1	2	1	2	3.05263	4	3	2
313	52	2	1	4	2	3	2	2	1	2	3	4	4	2	50	29	22	5	5	5	5	5	5	5	5	5	5	5	5	5	3	1	2	2	3	3	3	2	4	4	5	3	4	3	4	0.842105	7	0	0
314	23	2	1	1	2	1	3	2	2	2	2	4	5	2	40	29	12	4	4	4	4	4	4	4	4	4	4	4	4	4	4	4	2	2	3	2	4	4	2	4	5	1	1	1	3	0.947368	5	4	2
315	28	1	1	1	2	1	4	1	1	1	3	3	5	2	39	27	15	3	4	4	4	4	4	4	4	4	4	3	4	4	4	2	2	2	4	2	2	4	4	2	5	2	2	2	3	0.947368	5	0	0
316	30	2	1	1	2	1	3	2	2	1	3	4	4	2	37	25	19	3	4	4	4	3	4	4	4	4	3	3	4	3	3	2	3	2	3	2	2	3	4	4	2	4	3	2	2	0.842105	0	0	1
317	39	2	1	4	2	1	3	2	2	1	1	5	4	2	42	30	26	1	5	5	5	1	5	5	5	5	5	3	5	5	3	4	3	3	3	1	2	2	5	5	1	5	5	1	5	5.05263	0	2	7
318	48	1	1	5	2	1	3	2	2	2	3	4	5	2	50	27	30	5	5	5	5	5	5	5	5	5	5	3	5	5	3	3	3	3	1	1	3	1	5	5	5	5	5	5	5	1	6	2	0
319	25	1	1	2	2	1	3	2	1	1	4	5	4	2	48	22	21	4	5	5	5	4	5	5	5	5	5	2	5	3	3	1	3	2	2	1	2	3	4	5	4	4	4	2	2	2.47368	7	6	4
320	25	1	1	2	1	1	2	2	1	1	4	2	4	1	46	19	18	4	5	5	5	2	5	5	5	5	5	2	4	4	2	3	1	1	1	1	3	3	3	2	5	3	3	3	4	2.31579	6	5	3
321	52	2	2	5	2	1	2	2	1	2	5	4	3	2	43	21	15	4	4	4	5	4	5	4	4	4	5	2	5	4	1	3	3	1	1	1	4	3	3	1	5	3	4	1	3	1.05263	5	2	1
322	51	2	2	4	2	1	2	2	1	2	4	4	4	1	49	27	20	4	5	5	5	5	5	5	5	5	5	3	5	4	1	4	1	2	3	4	4	5	5	4	4	4	2	2	3	2.15789	5	6	1
323	38	2	1	3	2	1	3	2	2	1	3	5	4	2	50	28	19	5	5	5	5	5	5	5	5	5	5	3	5	5	3	3	2	2	2	3	1	1	3	3	5	3	3	3	4	1.15789	2	0	0
324	43	1	1	4	1	2	2	2	3	1	3	3	4	1	46	23	16	5	5	5	5	5	5	4	4	4	4	3	5	5	2	2	2	1	2	1	4	2	3	2	5	1	3	3	4	2.26316	6	1	2
325	29	2	1	2	2	2	3	2	2	1	4	4	5	1	41	21	19	2	5	5	4	4	4	4	4	5	4	2	5	4	2	2	1	1	2	2	2	4	4	5	2	2	2	3	3	3.84211	6	7	3
326	47	2	2	5	2	1	2	1	1	1	2	4	4	2	48	40	25	4	5	5	5	4	5	5	5	5	5	4	5	4	4	4	5	4	5	5	2	4	4	4	4	5	5	3	4	1.21053	7	1	1
327	42	2	2	4	2	1	2	2	2	1	3	3	3	2	46	25	23	3	4	5	5	5	4	5	5	5	5	3	4	4	2	2	3	2	3	2	2	2	4	4	4	4	4	3	4	0.736842	4	6	4
328	23	2	1	1	2	1	2	2	1	2	2	4	4	2	42	26	18	4	5	4	4	5	4	4	4	4	4	4	4	4	4	1	3	2	2	2	2	2	4	2	5	2	4	3	3	0.894737	5	1	2
329	34	2	1	3	2	1	3	2	2	2	3	3	5	2	46	27	28	3	5	5	5	3	5	5	5	5	5	3	5	5	4	2	2	2	3	1	2	2	4	4	5	5	5	5	5	1.73684	4	0	3
330	39	2	1	4	2	1	3	2	2	1	3	3	4	2	45	21	18	3	5	4	5	4	5	5	5	5	4	2	5	2	1	4	1	3	2	1	4	5	3	2	5	4	3	2	4	1.47368	3	5	0
331	35	2	1	3	2	1	2	2	2	1	5	2	1	1	10	17	20	1	1	1	1	1	1	1	1	1	1	1	5	3	1	2	1	2	1	1	1	4	3	3	1	5	5	1	3	3.94737	0	0	4
332	50	1	1	4	2	1	3	2	2	1	2	3	4	2	50	21	26	5	5	5	5	5	5	5	5	5	5	5	5	5	1	1	1	1	1	1	1	1	5	4	5	5	4	4	4	0.947368	5	4	3
333	25	2	1	1	2	1	3	2	2	1	4	5	5	2	38	27	18	4	4	4	4	2	4	4	4	4	4	2	4	4	5	2	2	5	2	1	3	4	2	5	5	3	1	3	4	1.36842	7	0	4
334	56	1	1	5	2	1	4	2	1	1	3	3	4	1	37	18	19	5	5	5	5	3	3	3	3	2	3	3	3	3	3	1	1	1	1	2	2	3	4	4	2	3	3	2	3	5.05263	7	2	3
335	50	1	1	5	2	1	2	2	2	1	5	3	3	1	42	16	15	1	5	5	5	2	4	5	5	5	5	1	5	2	1	3	1	1	1	1	2	3	3	1	5	3	2	2	4	2.05263	4	4	4
336	25	2	1	1	2	1	3	2	2	1	5	3	4	1	43	17	15	4	5	5	5	1	5	5	5	5	3	1	5	5	1	1	1	1	1	1	1	5	3	3	5	1	3	2	3	3.10526	7	7	4
337	24	2	1	1	2	5	4	2	1	1	3	4	5	2	49	24	19	4	5	5	5	5	5	5	5	5	5	2	5	3	2	2	3	2	3	2	2	4	3	4	3	3	3	3	3	1.63158	5	0	0
338	25	2	1	1	1	1	2	2	1	1	5	2	3	1	49	20	19	4	5	5	5	5	5	5	5	5	5	2	5	4	2	2	1	1	1	2	3	1	5	5	4	2	2	2	3	1.52632	6	4	4
339	31	2	1	3	2	1	3	2	2	1	2	2	2	2	39	26	15	3	4	4	4	4	4	4	4	4	4	3	4	4	3	3	2	2	3	2	3	3	3	4	5	2	2	2	2	1.36842	4	4	2
340	36	2	1	3	2	1	2	2	2	1	3	4	3	1	40	24	24	4	4	4	4	4	4	4	4	4	4	4	4	4	2	2	2	2	2	2	2	2	4	4	2	4	4	4	4	1.94737	0	1	4
341	46	2	2	4	2	1	2	2	2	1	4	3	4	1	47	20	20	3	5	5	5	4	5	5	5	5	5	2	5	3	1	1	3	2	2	1	4	4	4	3	2	4	3	3	3	2.21053	2	5	1
342	41	2	1	4	2	2	2	2	1	1	5	2	4	2	50	18	21	5	5	5	5	5	5	5	5	5	5	2	5	5	1	1	1	1	1	1	1	1	2	2	5	5	5	2	5	1.31579	0	0	1
343	35	1	1	3	2	1	4	2	2	1	3	4	4	2	47	23	22	2	5	5	5	5	5	5	5	5	5	3	5	5	3	3	1	1	1	1	1	3	3	4	2	3	5	3	4	1.10526	4	1	1
344	46	1	1	4	2	1	4	2	1	2	4	2	5	2	21	31	12	3	2	2	2	2	2	2	2	2	2	4	2	3	4	3	3	4	4	4	3	4	2	2	4	2	2	2	2	2.31579	2	3	2
345	24	2	5	1	2	5	2	2	2	1	3	4	5	2	48	26	15	4	5	5	5	5	5	5	5	4	5	4	5	2	4	2	2	2	3	2	3	5	3	2	4	1	2	3	4	2	0	0	0
346	28	2	1	2	1	1	3	2	1	2	1	5	5	2	48	36	17	3	5	5	5	5	5	5	5	5	5	4	5	5	5	3	4	5	4	1	4	4	4	4	5	1	1	2	5	0.947368	5	0	3
347	41	1	1	4	2	1	3	2	2	2	3	3	3	2	20	30	12	2	2	2	2	2	2	2	2	2	2	2	2	2	4	4	4	4	4	4	4	4	2	2	4	2	2	2	2	5.10526	6	6	5
348	45	1	1	4	2	3	2	2	2	2	4	2	5	2	41	24	19	4	4	4	5	3	4	4	4	4	5	1	5	3	3	4	3	2	1	2	4	4	1	2	3	5	5	3	3	1.47368	4	2	2
349	44	1	1	4	2	1	2	1	1	2	4	3	2	1	50	18	10	5	5	5	5	5	5	5	5	5	5	1	5	4	1	1	3	1	1	1	1	5	1	1	5	1	5	1	1	1.42105	0	0	0
350	34	2	5	3	2	1	4	2	1	2	1	4	5	2	48	37	21	5	5	5	5	3	5	5	5	5	5	5	5	4	5	3	4	4	3	4	4	4	5	3	5	3	3	3	4	0.894737	4	2	2
351	34	2	1	3	2	2	2	2	2	1	4	3	5	2	49	23	15	4	5	5	5	5	5	5	5	5	5	2	5	3	3	2	1	1	3	3	2	4	3	3	5	2	2	2	3	1.26316	4	5	0
352	55	2	1	5	2	1	2	2	1	1	2	3	4	2	48	24	28	4	5	5	5	4	5	5	5	5	5	4	5	4	1	2	3	1	2	2	2	3	5	4	3	5	5	5	4	1.15789	5	3	2
353	46	1	1	4	2	2	2	1	1	2	4	3	4	2	45	23	23	4	4	5	4	4	4	5	5	5	5	2	5	4	2	2	3	1	2	2	3	4	4	4	5	4	4	4	3	2.31579	5	5	4
354	48	2	2	4	2	1	2	1	1	1	5	1	4	1	49	22	12	4	5	5	5	5	5	5	5	5	5	1	5	4	1	5	1	1	2	2	1	5	2	2	2	1	2	2	3	2.73684	5	7	0
355	36	2	2	3	2	1	2	2	1	2	1	1	5	2	46	27	22	4	5	5	5	5	4	4	4	5	5	4	4	4	3	2	3	2	2	3	5	1	4	4	4	4	3	4	3	1.21053	3	1	0
356	37	2	1	4	2	1	3	2	2	1	3	4	5	2	48	28	23	4	5	5	5	4	5	5	5	5	5	3	5	5	4	3	1	3	2	2	3	4	2	3	4	5	5	3	5	1.05263	3	5	2
357	24	2	1	1	2	1	3	2	1	1	4	3	3	1	44	24	24	5	5	5	5	4	4	4	4	4	4	4	4	4	2	2	2	2	2	2	2	2	4	4	2	4	4	4	4	4.36842	5	5	5
358	41	1	1	4	2	1	3	2	2	2	2	4	3	2	39	22	21	3	5	5	4	2	4	4	4	4	4	2	5	3	2	4	2	1	1	2	4	2	4	3	5	4	4	3	3	1.52632	7	2	2
359	30	2	1	3	2	1	3	2	2	1	4	3	5	2	47	23	15	2	5	5	5	5	5	5	5	5	5	2	5	3	4	1	2	4	1	1	2	5	2	1	5	4	2	2	4	2.05263	5	2	2
360	27	2	2	2	2	1	1	2	2	2	2	4	4	2	39	23	21	3	4	4	4	4	4	4	4	4	4	3	4	4	2	2	2	2	2	2	2	2	5	4	5	3	3	3	3	2.84211	5	5	4
361	50	1	1	5	2	1	3	2	1	2	2	4	4	2	49	27	21	5	5	5	5	4	5	5	5	5	5	4	5	4	4	2	2	1	3	2	2	2	5	4	2	3	3	3	3	1.89474	7	0	0
362	22	2	1	1	2	1	3	2	2	2	2	4	5	1	50	27	17	5	5	5	5	5	5	5	5	5	5	5	5	5	1	2	3	2	2	2	2	2	3	3	3	3	3	2	3	2.63158	7	5	3
363	28	2	1	2	2	1	3	2	2	1	2	4	5	2	40	24	17	4	4	4	4	4	4	4	4	4	4	2	5	4	4	2	2	2	2	1	3	5	4	3	5	3	3	1	3	1.52632	6	3	4
364	23	2	1	1	1	5	3	2	1	2	3	3	4	2	40	24	24	4	4	4	4	4	4	4	4	4	4	4	4	4	2	2	2	2	2	2	2	2	4	4	2	4	4	4	4	2.26316	6	4	4
365	22	2	1	1	2	1	3	2	1	2	4	4	5	2	47	23	17	4	5	5	5	3	5	5	5	5	5	1	5	3	2	1	3	2	3	3	3	5	3	3	5	1	4	3	3	1.52632	5	3	1
366	27	1	1	2	2	1	3	2	3	1	3	4	5	2	38	23	20	2	4	4	4	4	4	4	4	4	4	3	4	4	3	2	2	1	2	2	3	4	4	4	5	3	3	3	3	1.84211	5	4	4
367	36	2	1	4	2	1	3	2	2	1	4	5	5	2	37	25	15	1	4	4	4	4	4	4	4	4	4	2	4	3	4	2	3	3	2	2	4	4	1	2	5	4	2	2	4	0.736842	2	1	0
368	48	1	5	3	1	5	2	2	1	2	2	4	5	2	50	39	28	5	5	5	5	5	5	5	5	5	5	5	5	5	5	4	5	2	4	4	2	2	4	4	5	5	5	5	5	2.36842	5	5	5
369	45	2	1	5	2	1	4	2	1	1	3	4	4	2	39	24	17	4	4	4	4	3	4	4	4	4	4	4	4	4	2	2	2	2	2	2	3	3	4	4	2	3	2	2	2	1.10526	6	0	0
370	40	1	1	4	2	1	3	2	2	1	2	4	5	2	40	29	22	4	4	4	4	4	4	4	4	4	4	4	5	4	2	2	2	2	4	4	4	4	4	3	5	4	4	3	4	1.36842	5	0	0
371	39	1	1	3	2	2	2	2	2	1	3	2	4	2	49	27	20	4	5	5	5	5	5	5	5	5	5	3	5	4	4	3	2	1	3	2	2	3	3	4	5	3	4	2	4	1.42105	5	0	0
372	33	2	1	3	2	1	4	2	2	1	4	2	5	2	49	24	17	4	5	5	5	5	5	5	5	5	5	2	5	4	2	2	2	3	2	2	2	3	2	2	5	3	5	2	3	2.15789	5	7	1
373	26	2	1	2	2	1	3	2	2	1	1	4	5	1	50	22	27	5	5	5	5	5	5	5	5	5	5	5	5	5	1	1	1	2	1	1	1	1	5	5	5	5	5	2	5	1.05263	5	2	1
375	33	1	1	3	2	1	3	2	2	1	4	3	4	2	49	19	26	4	5	5	5	5	5	5	5	5	5	1	5	5	3	1	1	1	1	1	2	4	5	3	5	5	5	3	5	1	1	1	1
376	49	1	1	5	2	1	2	2	1	1	3	4	4	1	43	20	22	3	5	5	5	4	5	5	5	5	1	1	5	5	3	2	1	1	1	1	2	2	4	4	3	4	4	3	3	1.78947	3	4	3
377	39	1	1	4	2	1	4	2	2	1	4	4	4	2	49	25	19	5	5	5	5	4	5	5	5	5	5	4	5	5	5	2	1	1	1	1	1	3	3	3	4	3	3	3	4	1.63158	7	2	2
378	25	2	1	1	2	#NULL!	3	2	2	1	1	4	5	2	46	29	18	3	5	5	5	3	5	5	5	5	5	3	5	3	5	3	3	2	4	1	3	3	5	2	5	1	3	4	3	0.421053	0	0	0
379	33	2	1	3	2	3	3	2	1	2	2	4	5	2	40	30	22	3	4	4	4	3	4	4	4	5	5	5	5	3	1	2	5	3	4	2	3	2	4	3	2	5	5	2	3	1.31579	1	5	3
380	24	1	1	1	2	1	3	2	2	1	3	3	4	2	50	19	30	5	5	5	5	5	5	5	5	5	5	3	5	5	1	1	1	1	1	1	1	1	5	5	1	5	5	5	5	0.631579	6	1	1
381	34	2	2	4	2	1	2	2	1	1	3	2	4	2	36	21	21	2	4	4	4	3	4	4	4	4	3	3	4	3	2	2	2	2	1	2	3	3	4	5	4	4	4	2	2	2.10526	6	3	3
382	26	1	1	1	2	5	4	2	1	1	2	5	5	2	46	27	20	1	5	5	5	5	5	5	5	5	5	3	5	3	2	4	5	2	2	1	5	5	5	1	5	1	4	4	5	2.63158	5	7	1
383	37	2	1	4	2	1	3	2	2	1	3	3	4	2	47	21	19	2	5	5	5	5	5	5	5	5	5	3	5	4	3	1	1	1	2	1	3	3	3	3	4	4	3	2	4	0.842105	5	0	0
384	25	2	1	1	2	1	3	2	1	1	4	4	4	2	47	28	18	5	5	5	4	4	4	5	5	5	5	2	4	5	5	3	3	2	2	2	2	1	5	3	5	2	5	1	2	2	7	0	0
385	26	2	1	1	2	1	3	2	2	2	3	4	5	2	48	27	23	5	5	5	5	3	5	5	5	5	5	3	5	3	5	3	1	1	3	3	3	4	2	3	5	3	5	5	5	2.05263	7	0	7
386	50	2	1	3	2	1	2	2	2	1	5	1	5	1	50	30	20	5	5	5	5	5	5	5	5	5	5	1	5	5	5	5	1	5	1	2	1	1	5	5	1	1	1	3	5	2.78947	4	0	0
387	45	2	2	3	2	1	2	2	1	1	2	2	4	1	40	23	21	3	5	4	4	4	4	4	4	4	4	3	4	4	2	2	2	2	2	2	2	2	4	4	2	3	4	3	3	1.63158	3	5	0
388	44	2	1	4	2	1	2	2	2	1	3	3	3	2	45	26	21	3	5	5	5	2	5	5	5	5	5	2	5	4	3	3	2	3	2	2	4	4	4	5	4	3	3	3	3	2.42105	7	1	0
389	47	1	1	5	2	1	4	2	1	2	3	3	4	2	42	25	22	4	4	4	4	4	5	4	4	4	5	3	4	4	2	2	4	2	2	2	2	2	3	3	3	4	4	4	4	0.421053	6	1	1
390	27	2	1	2	2	3	3	2	1	1	2	5	5	2	44	33	21	4	5	5	4	5	5	4	4	4	4	4	4	3	4	2	3	5	5	3	2	4	3	4	5	3	4	4	3	1.94737	4	3	1
391	38	2	2	4	2	1	2	2	1	1	4	4	5	1	40	28	16	4	5	5	4	3	4	3	4	4	4	3	4	3	2	2	4	3	3	4	4	4	2	2	4	5	3	2	2	1.57895	5	4	3
392	48	2	5	4	2	5	2	2	2	2	4	4	4	2	38	19	17	2	4	4	4	4	4	4	4	4	4	2	4	3	2	1	2	1	2	2	3	5	3	2	5	3	2	3	4	2.84211	7	5	2
393	32	1	1	3	2	1	2	2	1	2	2	3	3	1	45	18	15	1	5	5	5	4	5	5	5	5	5	3	5	3	2	1	1	1	1	1	1	5	2	2	4	5	2	2	2	1.63158	5	3	1
394	42	2	5	1	1	5	1	2	3	2	4	5	5	2	39	24	13	4	5	4	4	2	4	4	4	4	4	4	4	4	2	2	2	2	2	2	4	2	3	4	5	1	3	1	1	0.368421	0	1	2
395	45	2	1	4	2	1	2	2	3	1	4	4	4	1	43	18	21	4	4	4	4	2	5	5	5	5	5	1	5	3	3	1	1	1	2	1	1	2	2	3	2	5	5	2	4	1.68421	7	1	0
396	47	2	2	3	2	1	2	2	1	2	3	4	5	2	47	34	25	3	5	5	5	4	5	5	5	5	5	4	5	4	4	3	5	4	4	1	2	3	4	4	4	5	5	4	3	1.47368	5	3	4
397	25	2	2	2	2	2	2	2	2	1	4	2	4	2	47	21	21	4	5	5	5	4	4	5	5	5	5	3	5	3	3	2	1	2	1	1	3	3	4	4	2	3	4	3	3	1.78947	3	4	5
398	34	2	2	3	2	1	2	2	2	1	1	4	4	2	45	22	18	3	5	5	5	2	5	5	5	5	5	1	5	4	3	3	1	3	1	1	3	4	3	3	5	3	4	2	3	1.57895	4	1	3
399	49	1	1	4	2	1	4	2	1	2	4	4	5	2	45	26	16	2	4	5	5	4	5	5	5	5	5	3	4	3	3	3	2	2	3	3	2	4	3	3	4	2	2	3	3	1.73684	7	7	3
400	44	2	2	3	2	1	2	2	1	2	4	4	5	1	43	25	21	2	4	5	5	3	4	5	5	5	5	3	5	5	2	1	3	2	2	2	1	3	4	4	2	4	4	2	3	2.15789	5	2	2
401	24	2	1	1	1	1	3	2	2	1	3	5	5	2	46	26	16	4	5	5	5	2	5	5	5	5	5	3	5	4	4	2	2	2	2	2	2	3	4	2	4	1	2	4	3	1.73684	5	7	7
402	28	2	1	2	2	5	3	2	1	2	1	4	5	2	40	26	17	5	4	4	4	3	4	4	4	4	4	4	4	4	4	2	2	2	2	2	3	4	3	3	5	3	2	3	3	0.736842	4	3	5
403	29	2	1	1	2	1	4	2	1	1	3	3	5	1	49	26	17	4	5	5	5	5	5	5	5	5	5	3	5	3	4	2	3	2	2	2	3	3	3	3	4	3	3	2	3	1	5	2	1
404	32	2	1	3	2	1	3	2	2	1	4	4	4	2	44	22	17	3	5	5	5	3	5	5	5	5	3	2	5	3	3	2	2	2	2	1	3	3	2	3	5	3	3	3	3	1.78947	3	5	3
405	32	2	2	3	1	1	2	2	2	1	3	3	4	1	49	20	24	5	5	5	5	4	5	5	5	5	5	1	5	3	2	3	1	2	2	1	1	4	4	4	2	4	4	4	4	1.78947	0	4	4
406	39	2	3	4	2	1	3	2	1	2	5	4	5	1	39	21	14	3	4	4	4	4	4	4	4	4	4	1	5	2	2	2	3	2	2	2	3	2	3	3	5	3	1	1	3	2.15789	5	4	3
407	27	1	3	2	2	1	2	2	1	1	4	3	5	1	44	22	18	1	5	5	5	3	5	5	5	5	5	2	5	3	2	1	3	2	2	2	2	4	3	3	5	3	3	3	3	2.05263	3	5	1
408	35	2	3	3	2	1	2	2	1	2	3	2	4	2	37	27	20	2	4	4	4	3	4	5	5	5	1	1	5	3	3	1	3	3	4	4	2	2	4	4	5	4	3	2	3	2.36842	5	5	0
409	36	2	3	2	2	1	2	2	2	2	2	3	5	2	47	24	24	3	5	5	5	4	5	5	5	5	5	4	4	4	2	2	2	2	2	2	2	2	4	4	2	4	4	4	4	0.842105	7	2	3
410	28	2	3	2	2	1	1	2	1	2	3	4	5	2	44	25	19	2	5	5	4	3	5	5	5	5	5	2	5	2	3	1	5	3	3	1	3	2	3	2	4	5	4	2	3	1.68421	6	1	1
411	34	2	3	3	2	1	2	1	1	1	1	4	5	2	40	25	21	1	5	5	5	4	4	4	4	4	4	4	4	4	4	2	1	2	2	2	5	3	4	2	3	4	4	3	4	2.21053	6	3	3
412	36	2	3	3	2	1	2	2	1	2	3	4	5	2	37	26	17	3	4	4	4	2	4	4	4	4	4	3	4	4	2	1	4	2	4	2	2	4	2	4	2	4	2	2	3	3.36842	5	3	3
413	36	1	1	3	2	1	3	2	2	1	3	3	4	2	48	22	19	5	5	5	5	3	5	5	5	5	5	3	5	3	4	2	1	1	2	1	3	1	4	3	5	2	3	3	4	0.263158	5	0	0
414	43	2	3	4	2	1	2	2	1	2	1	1	1	2	40	21	30	4	4	4	4	4	4	4	4	4	4	4	4	4	2	2	1	1	1	2	2	2	5	5	1	5	5	5	5	4.10526	0	1	1
415	28	2	3	2	2	1	3	2	1	1	4	5	5	2	42	24	9	1	5	5	5	1	5	5	5	5	5	3	5	3	5	1	1	2	3	1	2	1	1	1	5	1	1	2	3	1.73684	6	3	3
416	35	2	3	3	2	1	2	2	1	2	3	3	2	2	30	27	18	3	3	3	3	3	3	3	3	3	3	3	3	3	3	3	3	3	3	3	3	3	3	3	3	3	3	3	3	2.15789	5	5	0
417	38	2	1	4	2	1	4	2	1	1	2	5	5	2	50	30	23	5	5	5	5	5	5	5	5	5	5	3	5	5	4	3	3	2	3	2	3	4	2	2	5	5	4	5	5	2.36842	0	5	0
418	59	1	3	5	2	1	2	2	1	2	2	5	5	1	40	28	23	3	4	4	4	4	4	4	4	5	4	4	5	4	2	2	4	2	3	2	3	2	3	4	5	4	4	4	4	1.47368	5	2	0
419	40	2	2	4	2	1	2	2	1	1	4	2	2	2	46	17	30	2	4	5	5	5	5	5	5	5	5	1	5	5	1	1	1	1	1	1	1	1	5	5	1	5	5	5	5	0.684211	4	6	3
420	28	1	1	2	2	1	3	2	2	1	1	5	4	2	47	33	14	2	5	5	5	5	5	5	5	5	5	3	5	4	5	2	3	4	4	3	2	3	1	1	5	5	2	2	3	1.31579	7	0	2
421	40	2	5	1	1	5	1	2	3	2	1	3	5	2	38	24	25	4	3	5	4	2	4	4	4	4	4	4	4	4	2	2	2	2	2	2	2	2	5	4	2	4	4	4	4	0.0526316	1	0	0
422	35	2	2	3	2	1	2	2	2	2	2	3	5	1	37	25	22	3	4	4	3	3	4	4	4	4	4	3	4	4	3	2	2	3	2	2	2	2	4	4	2	4	4	3	3	2.89474	7	7	4
424	35	2	2	3	2	1	1	2	1	2	2	3	5	2	50	30	23	5	5	5	5	5	5	5	5	5	5	4	5	4	5	3	2	3	2	2	4	4	4	4	5	5	3	3	4	1	5	0	0
425	28	2	2	2	2	1	2	2	3	2	4	4	5	2	48	21	28	3	5	5	5	5	5	5	5	5	5	5	5	5	1	1	1	1	1	1	4	4	5	5	4	3	5	5	5	2.15789	3	3	3
426	36	2	2	3	2	1	2	2	2	2	2	4	5	1	46	17	22	5	5	5	5	1	5	5	5	5	5	1	5	5	1	1	1	1	1	1	1	4	5	5	1	5	2	2	3	1.68421	7	0	0
428	37	2	2	3	2	1	2	2	1	2	3	4	5	2	50	27	23	5	5	5	5	5	5	5	5	5	5	5	5	5	5	1	2	2	1	1	3	1	5	5	4	5	5	1	2	1.73684	7	5	5
429	38	2	2	3	2	1	2	2	2	1	2	3	4	1	50	21	30	5	5	5	5	5	5	5	5	5	5	5	5	5	1	1	1	1	1	1	1	1	5	5	1	5	5	5	5	2.15789	5	6	5
430	39	2	2	4	2	1	2	2	1	1	1	4	4	2	44	32	18	1	5	5	5	3	5	5	5	5	5	3	4	4	5	3	4	3	3	3	3	3	3	3	3	3	3	3	3	1	7	0	0
431	39	2	2	3	2	1	2	2	1	1	3	2	4	1	39	18	18	3	3	3	3	4	5	5	5	4	4	2	5	5	1	1	1	1	1	1	2	1	1	2	4	5	5	2	3	2.31579	7	3	2
432	50	2	2	5	2	1	2	2	2	2	2	2	2	2	50	21	30	5	5	5	5	5	5	5	5	5	5	5	5	5	1	1	1	1	1	1	1	1	5	5	1	5	5	5	5	7	7	7	7
433	57	2	2	5	2	1	2	1	1	2	4	4	4	1	37	24	24	3	4	4	4	2	4	4	4	4	4	4	4	4	2	2	2	2	2	2	2	2	4	4	2	4	4	4	4	2.31579	4	1	5
434	33	2	2	3	2	1	2	2	2	1	5	2	2	1	48	22	24	3	5	5	5	5	5	5	5	5	5	2	5	5	1	3	1	1	1	3	2	4	5	5	2	4	3	3	4	2.31579	7	5	5
435	40	2	2	3	2	1	2	2	1	1	4	2	2	1	40	26	19	4	4	4	4	4	4	4	4	4	4	3	4	3	2	4	2	2	2	4	4	3	3	4	4	4	1	3	4	1.89474	4	0	0
436	56	1	1	5	2	1	3	2	1	2	2	4	5	2	39	33	21	3	4	4	4	4	4	4	4	4	4	4	4	4	4	3	3	4	3	4	3	3	3	3	3	3	4	4	4	0.684211	7	0	0
437	32	2	2	3	2	1	2	2	2	1	3	2	5	2	48	17	17	3	5	5	5	5	5	5	5	5	5	1	5	3	3	1	1	1	1	1	2	3	3	3	5	3	3	2	3	0.894737	3	3	4
438	42	2	1	4	2	1	3	2	2	2	4	4	5	2	44	25	15	2	5	5	5	2	5	5	5	5	5	2	5	4	4	4	1	2	2	1	4	5	2	2	5	4	4	1	2	0.526316	1	0	0
439	37	2	2	3	2	1	2	2	2	1	2	4	4	2	47	25	21	4	5	5	5	5	4	5	4	5	5	3	4	5	2	2	2	2	3	2	2	4	4	3	3	5	4	2	3	2.42105	4	4	1
440	36	1	2	3	1	1	2	2	2	1	4	3	4	1	38	17	16	2	3	4	5	2	4	4	4	5	5	1	5	2	2	2	1	1	1	2	2	1	4	3	1	3	3	1	2	2.10526	2	2	2
441	50	2	2	5	2	1	2	2	1	2	1	4	5	2	45	31	25	3	5	5	4	3	5	5	5	5	5	5	5	5	4	1	1	4	5	1	3	3	4	4	4	5	4	4	4	1.57895	5	0	1
[truncated: 34 more columns]
